# Supplementary material for: Meta-analysis of breast cancer microarray studies in conjunction with conserved cis-elements suggest patterns for coordinate regulation
Source: BMC Bioinformatics. 2008 Jan 28;9:63. doi: 10.1186/1471-2105-9-63 (PMC2275244; doi:10.1186/1471-2105-9-63)
Supplement: Additional file 1 — Top 1% and Top 5% Gene Sets from Meta-Analysis. The data provided represents the top 1% and 5% up- and down-regulated genes among the studies considered in our meta-analysis. The data are sorted by S/N, which is analogous to an estimate of average expression per study. [file 1471-2105-9-63-S1.xls]

## Sheet: Smith et al meta-analysis genes
UniGene ID	HUGO	DAVID Gene Name	S/N	n Studies	S over SD	Plus/Minus S	Category
Hs.518448	LAMP3	LYSOSOMAL-ASSOCIATED MEMBRANE PROTEIN 3	60.9954	2	4.49879	121.991	1%_DWN
Hs.528693	RASAL1	RAS PROTEIN ACTIVATOR LIKE 1 (GAP1 LIKE)	57.2484	2	4.53493	114.497	1%_DWN
Hs.73625	KIF20A	KINESIN FAMILY MEMBER 20A	53.4876	2	4.44336	106.975	1%_DWN
Hs.487296	PHGDH	PHOSPHOGLYCERATE DEHYDROGENASE	51.7691	2	3.77828	103.538	1%_DWN
Hs.12844	EGFL6	EGF-LIKE-DOMAIN, MULTIPLE 6	51.7342	2	4.42911	103.468	1%_DWN
Hs.227067	ATAD3A	ATPASE FAMILY, AAA DOMAIN CONTAINING 3A	50.687	2	4.46484	101.374	1%_DWN
Hs.198363	MCM10	MCM10 MINICHROMOSOME MAINTENANCE DEFICIENT 10 (S. CEREVISIAE)	50.5997	2	4.39104	101.199	1%_DWN
Hs.244378	SLC2A6	SOLUTE CARRIER FAMILY 2 (FACILITATED GLUCOSE TRANSPORTER), MEMBER 6	49.0524	2	4.48426	98.1047	1%_DWN
Hs.33455	PADI2	PEPTIDYL ARGININE DEIMINASE, TYPE II	48.8792	3	4.67771	146.638	1%_DWN
Hs.473583	YBX1	Y BOX BINDING PROTEIN 1	47.8641	3	5.2171	143.592	1%_DWN
Hs.518997	C1ORF106	CHROMOSOME 1 OPEN READING FRAME 106	45.1699	3	4.82568	135.51	1%_DWN
Hs.470654	CDCA7	CELL DIVISION CYCLE ASSOCIATED 7	43.6703	2	3.1542	87.3405	1%_DWN
Hs.468058	GALNT14	UDP-N-ACETYL-ALPHA-D-GALACTOSAMINE:POLYPEPTIDE N-ACETYLGALACTOSAMINYLT...	43.4011	2	4.37448	86.8021	1%_DWN
Hs.474217	CDC45L	CDC45 CELL DIVISION CYCLE 45-LIKE (S. CEREVISIAE)	42.6452	3	5.05655	127.936	1%_DWN
Hs.432638	SOX11	SRY (SEX DETERMINING REGION Y)-BOX 11	41.7737	3	4.56119	123.086	1%_DWN
Hs.524571	CDCA8	CELL DIVISION CYCLE ASSOCIATED 8	41.101	3	4.75857	123.303	1%_DWN
Hs.49760	ORC6L	ORIGIN RECOGNITION COMPLEX, SUBUNIT 6 HOMOLOG-LIKE (YEAST)	40.409	3	4.87314	121.227	1%_DWN
Hs.194698	CCNB2	CYCLIN B2	39.9935	3	4.7084	119.981	1%_DWN
Hs.529244	NCK2	NCK ADAPTOR PROTEIN 2	39.4716	3	4.88985	118.415	1%_DWN
Hs.520463	PGBD5	PIGGYBAC TRANSPOSABLE ELEMENT DERIVED 5	39.4362	2	4.34158	78.8724	1%_DWN
Hs.438064	FN5	FN5 PROTEIN	39.1983	4	5.3707	156.793	1%_DWN
Hs.66762	C10ORF38	CHROMOSOME 10 OPEN READING FRAME 38	39.1876	3	4.75194	117.563	1%_DWN
Hs.512126	#N/A	#N/A	38.8349	2	4.3266	77.6697	1%_DWN
Hs.517310	RIPK4	RECEPTOR-INTERACTING SERINE-THREONINE KINASE 4	38.6665	3	4.67868	115.999	1%_DWN
Hs.212102	PDIA6	PROTEIN DISULFIDE ISOMERASE FAMILY A, MEMBER 6	36.651	3	4.43051	105.274	1%_DWN
Hs.56145	TMSL8	THYMOSIN-LIKE 8	36.1027	3	4.58047	108.308	1%_DWN
Hs.101150	KIAA1949	KIAA1949	36.0817	2	3.4286	72.1633	1%_DWN
Hs.10649	C1ORF38	CHROMOSOME 1 OPEN READING FRAME 38	35.9766	3	4.46735	107.93	1%_DWN
Hs.516297	TCF7L1	TRANSCRIPTION FACTOR 7-LIKE 1 (T-CELL SPECIFIC, HMG-BOX)	35.5837	4	5.46475	142.335	1%_DWN
Hs.25544	TMEM39B	TRANSMEMBRANE PROTEIN 39B	35.4589	2	4.50272	70.9178	1%_DWN
Hs.23361	ABTB2	ANKYRIN REPEAT AND BTB (POZ) DOMAIN CONTAINING 2	35.4577	3	4.38654	106.373	1%_DWN
Hs.193491	TUBB6	TUBULIN, BETA 6	35.3663	3	4.6696	106.099	1%_DWN
Hs.87417	CTSL2	CATHEPSIN L2	35.1808	3	4.50229	105.543	1%_DWN
Hs.494648	TEX10	TESTIS EXPRESSED SEQUENCE 10	34.4982	2	4.32102	68.9963	1%_DWN
Hs.532968	DKFZP762E1312	HYPOTHETICAL PROTEIN DKFZP762E1312	34.3714	4	5.04268	137.486	1%_DWN
Hs.546386	#N/A	#N/A	34.2216	3	4.66214	102.665	1%_DWN
Hs.498248	EXO1	EXONUCLEASE 1	34.1384	3	4.71753	102.415	1%_DWN
Hs.298885	ACOT9	ACYL-COA THIOESTERASE 9	34.0803	2	4.01697	68.1606	1%_DWN
Hs.118183	OBFC2A	OLIGONUCLEOTIDE/OLIGOSACCHARIDE-BINDING FOLD CONTAINING 2A	33.9069	2	3.16743	67.8139	1%_DWN
Hs.103527	SH2D2A	SH2 DOMAIN PROTEIN 2A	33.6275	3	3.78962	100.883	1%_DWN
Hs.311609	DDX39	DEAD (ASP-GLU-ALA-ASP) BOX POLYPEPTIDE 39	33.4987	3	4.63476	100.496	1%_DWN
Hs.515601	#N/A	#N/A	33.4562	2	3.17055	66.9123	1%_DWN
Hs.443577	TNFRSF21	TUMOR NECROSIS FACTOR RECEPTOR SUPERFAMILY, MEMBER 21	33.3745	3	4.32975	100.124	1%_DWN
Hs.524947	CDC20	CDC20 CELL DIVISION CYCLE 20 HOMOLOG (S. CEREVISIAE)	32.9872	4	5.44401	131.949	1%_DWN
Hs.160786	ASS	ARGININOSUCCINATE SYNTHETASE	32.824	5	6.448	164.12	1%_DWN
Hs.517106	CEBPB	CCAAT/ENHANCER BINDING PROTEIN (C/EBP), BETA	32.7004	3	5.10108	98.1012	1%_DWN
Hs.495473	NOTCH1	NOTCH HOMOLOG 1, TRANSLOCATION-ASSOCIATED (DROSOPHILA)	32.4619	3	4.61485	97.3858	1%_DWN
Hs.10082	KCNN4	POTASSIUM INTERMEDIATE/SMALL CONDUCTANCE CALCIUM-ACTIVATED CHANNEL, SU...	32.3081	5	5.90848	161.54	1%_DWN
Hs.1051	GZMB	GRANZYME B (GRANZYME 2, CYTOTOXIC T-LYMPHOCYTE-ASSOCIATED SERINE ESTER...	32.2136	3	4.3107	96.6407	1%_DWN
Hs.408702	C16ORF57	CHROMOSOME 16 OPEN READING FRAME 57	32.2053	3	4.66049	96.6159	1%_DWN
Hs.180142	CALML5	CALMODULIN-LIKE 5	32.0932	3	4.53228	96.2111	1%_DWN
Hs.504249	DCPS	DECAPPING ENZYME, SCAVENGER	31.8768	3	4.77516	95.6305	1%_DWN
Hs.418045	KIAA1553	KIAA1553	31.7735	2	3.45176	63.5469	1%_DWN
Hs.112405	S100A9	S100 CALCIUM BINDING PROTEIN A9 (CALGRANULIN B)	31.6674	4	4.99149	123.793	1%_DWN
Hs.521459	ADAMDEC1	ADAM-LIKE, DECYSIN 1	31.6307	3	4.33362	94.8922	1%_DWN
Hs.534399	OPN3	OPSIN 3 (ENCEPHALOPSIN, PANOPSIN)	31.6083	2	4.28057	63.2165	1%_DWN
Hs.7122	SCRG1	SCRAPIE RESPONSIVE PROTEIN 1	31.0968	2	4.53527	62.1937	1%_DWN
Hs.464157	RHBDF2	RHOMBOID 5 HOMOLOG 2 (DROSOPHILA)	31.0778	2	4.01683	62.1556	1%_DWN
Hs.404323	FAM64A	FAMILY WITH SEQUENCE SIMILARITY 64, MEMBER A	31.0765	3	4.55858	93.2296	1%_DWN
Hs.339809	CPNE2	COPINE II	31.0141	2	3.15064	62.0283	1%_DWN
Hs.522109	SLC6A14	SOLUTE CARRIER FAMILY 6 (AMINO ACID TRANSPORTER), MEMBER 14	30.8937	3	4.55068	92.6811	1%_DWN
Hs.534367	FZD9	FRIZZLED HOMOLOG 9 (DROSOPHILA)	30.6637	3	4.54151	91.9911	1%_DWN
Hs.159430	FNDC3B	FIBRONECTIN TYPE III DOMAIN CONTAINING 3B	30.423	3	4.59958	91.2689	1%_DWN
Hs.494261	PSAT1	PHOSPHOSERINE AMINOTRANSFERASE 1	30.2196	3	4.72866	90.6588	1%_DWN
Hs.271277	RGMA	RGM DOMAIN FAMILY, MEMBER A	30.1401	2	3.21049	60.2802	1%_DWN
Hs.4747	DKC1	DYSKERATOSIS CONGENITA 1, DYSKERIN	30.1095	2	4.50605	60.2189	1%_DWN
Hs.519033	TLR2	TOLL-LIKE RECEPTOR 2	30.1001	2	4.38753	60.2002	1%_DWN
Hs.299329	B3GNT7	UDP-GLCNAC:BETAGAL BETA-1,3-N-ACETYLGLUCOSAMINYLTRANSFERASE 7	30.0918	2	3.18512	60.1836	1%_DWN
Hs.444448	KCNK5	POTASSIUM CHANNEL, SUBFAMILY K, MEMBER 5	29.853	3	4.39774	89.5591	1%_DWN
Hs.481571	UQCRH	UBIQUINOL-CYTOCHROME C REDUCTASE HINGE PROTEIN	29.8082	3	4.53887	89.4245	1%_DWN
Hs.41154	#N/A	#N/A	29.8062	4	5.13645	119.225	1%_DWN
Hs.490273	CREB3L2	CAMP RESPONSIVE ELEMENT BINDING PROTEIN 3-LIKE 2	29.7199	4	4.68206	118.88	1%_DWN
Hs.8786	CHST2	CARBOHYDRATE (N-ACETYLGLUCOSAMINE-6-O) SULFOTRANSFERASE 2	29.523	3	4.42707	88.5691	1%_DWN
Hs.272398	ETV7	ETS TRANSCRIPTION FACTOR TEL-2B	29.4963	2	3.73083	58.9926	1%_DWN
Hs.493819	C9ORF19	17KD FETAL BRAIN PROTEIN	29.4034	2	3.46692	58.8069	1%_DWN
Hs.126598	TMEM45A	TRANSMEMBRANE PROTEIN 45A	29.3743	2	4.30908	58.7485	1%_DWN
Hs.478582	RPL39L	RIBOSOMAL PROTEIN L39-LIKE	29.3676	2	3.93304	58.7352	1%_DWN
Hs.254414	SRRP35	SERINE-ARGININE REPRESSOR PROTEIN (35 KDA)	29.2473	2	3.59588	58.4945	1%_DWN
Hs.47649	MCCC1	METHYLCROTONOYL-COENZYME A CARBOXYLASE 1 (ALPHA)	29.0457	3	4.48576	87.1372	1%_DWN
Hs.466383	PLEKHF1	PLECKSTRIN HOMOLOGY DOMAIN CONTAINING, FAMILY F (WITH FYVE DOMAIN) MEM...	29.0344	3	4.46767	85.0902	1%_DWN
Hs.546557	SFT2D2	SFT2 DOMAIN CONTAINING 2	28.9022	3	4.78012	86.7065	1%_DWN
Hs.5719	CNAP1	CHROMOSOME CONDENSATION-RELATED SMC-ASSOCIATED PROTEIN 1	28.8391	3	4.46263	86.5174	1%_DWN
Hs.517610	MICAL-L1	MICAL-LIKE 1	28.8391	4	5.0919	115.356	1%_DWN
Hs.546324	GMPS	GUANINE MONPHOSPHATE SYNTHETASE	28.5289	3	4.24882	85.5868	1%_DWN
Hs.533355	MPP6	MEMBRANE PROTEIN, PALMITOYLATED 6 (MAGUK P55 SUBFAMILY MEMBER 6)	28.4158	3	4.72481	45.6972	1%_DWN
Hs.103755	RIPK2	RECEPTOR-INTERACTING SERINE-THREONINE KINASE 2	28.3766	3	3.8952	85.1298	1%_DWN
Hs.390788	PRKX	PROTEIN KINASE, X-LINKED	28.3343	4	5.48956	113.337	1%_DWN
Hs.530803	#N/A	#N/A	28.3239	2	3.2532	56.6478	1%_DWN
Hs.121028	ASPM	HYPOTHETICAL PROTEIN FLJ10517	28.2795	2	4.15012	56.5589	1%_DWN
Hs.478459	YEATS2	YEATS DOMAIN CONTAINING 2	28.1044	3	4.15941	80.9513	1%_DWN
Hs.283532	#N/A	#N/A	27.5005	3	4.39022	82.5015	1%_DWN
Hs.388255	C16ORF61	CHROMOSOME 16 OPEN READING FRAME 61	27.49	3	4.72776	82.4699	1%_DWN
Hs.487046	SOD2	SUPEROXIDE DISMUTASE 2, MITOCHONDRIAL	27.4838	4	4.66709	109.935	1%_DWN
Hs.88523	C13ORF3	CHROMOSOME 13 OPEN READING FRAME 3	27.4785	2	3.14471	54.9569	1%_DWN
Hs.155569	CHAC1	CHAC, CATION TRANSPORT REGULATOR-LIKE 1 (E. COLI)	27.4319	2	4.44463	54.8638	1%_DWN
Hs.307924	MSL3L1	MALE-SPECIFIC LETHAL 3-LIKE 1 (DROSOPHILA)	27.4032	3	4.10853	82.2097	1%_DWN
Hs.415762	LY6D	LYMPHOCYTE ANTIGEN 6 COMPLEX, LOCUS D	27.3693	3	4.28806	82.1079	1%_DWN
Hs.106857	CALB2	CALBINDIN 2, 29KDA (CALRETININ)	27.3534	3	5.02764	82.0602	1%_DWN
Hs.62275	GOLT1B	GOLGI TRANSPORT 1 HOMOLOG B (S. CEREVISIAE)	27.3532	3	4.46728	82.0597	1%_DWN
Hs.6360	TMCC2	TRANSMEMBRANE AND COILED-COIL DOMAIN FAMILY 2	27.3448	3	4.01854	82.0345	1%_DWN
Hs.436341	DONSON	DOWNSTREAM NEIGHBOR OF SON	27.326	3	4.26166	81.9781	1%_DWN
Hs.514950	SCPEP1	SERINE CARBOXYPEPTIDASE 1	27.2712	3	4.87962	81.8137	1%_DWN
Hs.226307	APOBEC3B	APOLIPOPROTEIN B MRNA EDITING ENZYME, CATALYTIC POLYPEPTIDE-LIKE 3B	26.9631	4	4.69431	107.538	1%_DWN
Hs.149305	C1ORF135	CHROMOSOME 1 OPEN READING FRAME 135	26.83	2	4.1276	53.66	1%_DWN
Hs.58924	TIGD2	TIGGER TRANSPOSABLE ELEMENT DERIVED 2	26.7646	2	3.36588	53.5292	1%_DWN
Hs.473838	DSCR2	DOWN SYNDROME CRITICAL REGION GENE 2	26.7074	3	4.64599	80.1222	1%_DWN
Hs.169238	FUT3	FUCOSYLTRANSFERASE 3 (GALACTOSIDE 3(4)-L-FUCOSYLTRANSFERASE, LEWIS BLO...	26.6684	3	4.10164	80.0051	1%_DWN
Hs.432676	MUC16	HYPOTHETICAL PROTEIN FLJ14303	26.6125	2	3.36489	53.2251	1%_DWN
Hs.411641	EIF4EBP1	EUKARYOTIC TRANSLATION INITIATION FACTOR 4E BINDING PROTEIN 1	26.59	3	4.72164	79.77	1%_DWN
Hs.370549	BCL11A	B-CELL CLL/LYMPHOMA 11A (ZINC FINGER PROTEIN)	26.5826	5	4.81451	132.913	1%_DWN
Hs.461113	CIRH1A	CIRRHOSIS, AUTOSOMAL RECESSIVE 1A (CIRHIN)	26.5532	2	3.14929	53.1064	1%_DWN
Hs.484686	GFOD1	GLUCOSE-FRUCTOSE OXIDOREDUCTASE DOMAIN CONTAINING 1	26.3914	2	4.24597	52.7828	1%_DWN
Hs.29692	FLJ36031	HYPOTHETICAL PROTEIN FLJ36031	26.3555	2	3.37341	52.711	1%_DWN
Hs.50716	#N/A	#N/A	26.1939	2	3.81632	52.3877	1%_DWN
Hs.503709	TMEM123	TRANSMEMBRANE PROTEIN 123	26.1845	4	4.94943	104.738	1%_DWN
Hs.436271	DAPP1	DUAL ADAPTOR OF PHOSPHOTYROSINE AND 3-PHOSPHOINOSITIDES	26.0804	2	4.28265	52.1609	1%_DWN
Hs.62919	SNFT	JUN DIMERIZATION PROTEIN P21SNFT	26.0773	2	4.41199	52.1546	1%_DWN
Hs.482087	LRRC8D	LEUCINE RICH REPEAT CONTAINING 8 FAMILY, MEMBER D	26.0668	2	4.52986	52.1337	1%_DWN
Hs.68061	SPHK1	SPHINGOSINE KINASE 1	26.0665	3	4.55415	77.1764	1%_DWN
Hs.16362	P2RY6	PYRIMIDINERGIC RECEPTOR P2Y, G-PROTEIN COUPLED, 6	25.9388	4	4.73529	103.755	1%_DWN
Hs.486401	C6ORF173	CHROMOSOME 6 OPEN READING FRAME 173	25.827	3	3.51455	77.4809	1%_DWN
Hs.185568	#N/A	#N/A	25.8098	3	4.67622	77.4294	1%_DWN
Hs.528654	#N/A	#N/A	25.7568	2	3.34459	51.5136	1%_DWN
Hs.122908	CDT1	DNA REPLICATION FACTOR	25.6246	3	3.94311	76.8737	1%_DWN
Hs.252180	DYSF	DYSFERLIN, LIMB GIRDLE MUSCULAR DYSTROPHY 2B (AUTOSOMAL RECESSIVE)	25.5373	4	4.62351	102.149	1%_DWN
Hs.281898	AIM2	ABSENT IN MELANOMA 2	25.5009	4	5.15112	102.004	1%_DWN
Hs.459284	RHCG	RH FAMILY, C GLYCOPROTEIN	25.4638	2	3.67419	50.9276	1%_DWN
Hs.411695	HK3	HEXOKINASE 3 (WHITE CELL)	25.4259	3	3.73313	76.0969	1%_DWN
Hs.17883	PPM1G	PROTEIN PHOSPHATASE 1G (FORMERLY 2C), MAGNESIUM-DEPENDENT, GAMMA ISOFO...	25.3014	3	4.7708	75.9041	1%_DWN
Hs.524216	CDCA3	CELL DIVISION CYCLE ASSOCIATED 3	25.292	4	4.86315	101.168	1%_DWN
Hs.432448	KRT16	KERATIN 16 (FOCAL NON-EPIDERMOLYTIC PALMOPLANTAR KERATODERMA)	25.2193	4	4.70432	100.65	1%_DWN
Hs.1594	CENPA	CENTROMERE PROTEIN A, 17KDA	25.1818	5	4.96153	125.909	1%_DWN
Hs.512144	C6ORF66	CHROMOSOME 6 OPEN READING FRAME 66	25.1623	3	4.64932	75.4869	1%_DWN
Hs.4944	C9ORF58	CHROMOSOME 9 OPEN READING FRAME 58	24.9827	2	3.59042	49.9654	1%_DWN
Hs.502765	RNASEH1	RIBONUCLEASE H1	24.9689	3	4.29787	74.9068	1%_DWN
Hs.144879	DUSP9	DUAL SPECIFICITY PHOSPHATASE 9	24.9601	3	3.8581	74.8804	1%_DWN
Hs.310456	PIK3AP1	PHOSPHOINOSITIDE-3-KINASE ADAPTOR PROTEIN 1	24.9484	2	3.28779	49.8967	1%_DWN
Hs.333418	FXYD5	FXYD DOMAIN CONTAINING ION TRANSPORT REGULATOR 5	24.9436	2	3.99202	49.8872	1%_DWN
Hs.533013	CBS	CYSTATHIONINE-BETA-SYNTHASE	24.8281	3	4.56777	74.4842	1%_DWN
Hs.445447	#N/A	#N/A	24.8148	2	3.14112	49.6296	1%_DWN
Hs.502793	LOC144097	HYPOTHETICAL PROTEIN BC007540	24.764	2	3.32064	49.5279	1%_DWN
Hs.489037	#N/A	#N/A	24.7628	3	4.3199	74.2884	1%_DWN
Hs.116651	EVA1	EPITHELIAL V-LIKE ANTIGEN 1	24.7273	3	4.86786	74.182	1%_DWN
Hs.118400	FSCN1	FASCIN HOMOLOG 1, ACTIN-BUNDLING PROTEIN (STRONGYLOCENTROTUS PURPURATU...	24.6386	4	4.95734	98.5543	1%_DWN
Hs.27695	MID1	MIDLINE 1 (OPITZ/BBB SYNDROME)	24.6166	5	5.22536	122.419	1%_DWN
Hs.151254	KLK7	KALLIKREIN 7 (CHYMOTRYPTIC, STRATUM CORNEUM)	24.6065	2	4.51829	49.2129	1%_DWN
Hs.244580	TPX2	TPX2, MICROTUBULE-ASSOCIATED, HOMOLOG (XENOPUS LAEVIS)	24.3566	4	4.61128	97.3681	1%_DWN
Hs.293811	C21ORF91	CHROMOSOME 21 OPEN READING FRAME 91	24.323	3	4.0797	72.9689	1%_DWN
Hs.279766	KIF4A	KINESIN FAMILY MEMBER 4A	24.2372	3	4.65438	72.7116	1%_DWN
Hs.308710	KIAA1718	KIAA1718 PROTEIN	23.946	3	3.93049	71.838	1%_DWN
Hs.480819	TBC1D9	TBC1 DOMAIN FAMILY, MEMBER 9	-84.7424	3	4.71814	-254.227	1%_UP
Hs.30824	LZTFL1	LEUCINE ZIPPER TRANSCRIPTION FACTOR-LIKE 1	-79.8926	2	4.53458	-159.785	1%_UP
Hs.388347	LOC143381	HYPOTHETICAL PROTEIN LOC143381	-72.8624	2	3.2436	-145.725	1%_UP
Hs.210995	CA12	CARBONIC ANHYDRASE XII	-71.4812	3	4.87287	-214.444	1%_UP
Hs.523468	SCUBE2	SIGNAL PEPTIDE, CUB DOMAIN, EGF-LIKE 2	-66.9459	4	4.79962	-267.784	1%_UP
Hs.125867	EVL	ENAH/VASP-LIKE	-64.0665	3	4.93564	-192.199	1%_UP
Hs.87016	C1ORF78	CHROMOSOME 1 OPEN READING FRAME 78	-63.8742	2	4.53079	-127.748	1%_UP
Hs.532082	IL6ST	INTERLEUKIN 6 SIGNAL TRANSDUCER (GP130, ONCOSTATIN M RECEPTOR)	-62.0315	4	5.22464	-248.126	1%_UP
Hs.129452	DACH1	DACHSHUND HOMOLOG 1 (DROSOPHILA)	-62.0002	3	4.37217	-184.958	1%_UP
Hs.29173	SSH3	SLINGSHOT HOMOLOG 3 (DROSOPHILA)	-60.4277	2	4.50341	-120.855	1%_UP
Hs.100686	BCMP11	BREAST CANCER MEMBRANE PROTEIN 11	-60.3889	2	3.47925	-120.778	1%_UP
Hs.486835	C6ORF96	CHROMOSOME 6 OPEN READING FRAME 96	-60.1214	2	4.50136	-120.243	1%_UP
Hs.522665	MAGED2	MELANOMA ANTIGEN FAMILY D, 2	-59.238	3	4.77596	-177.714	1%_UP
Hs.6980	AKR7A3	ALDO-KETO REDUCTASE FAMILY 7, MEMBER A3 (AFLATOXIN ALDEHYDE REDUCTASE)	-58.9911	2	4.53445	-117.982	1%_UP
Hs.88417	SUSD3	SUSHI DOMAIN CONTAINING 3	-57.0026	3	3.5128	-171.008	1%_UP
Hs.534221	#N/A	#N/A	-56.9268	2	3.13731	-113.854	1%_UP
Hs.459795	ROGDI	LEUCINE ZIPPER DOMAIN PROTEIN	-56.5752	2	4.52655	-113.15	1%_UP
Hs.23729	#N/A	Clone 24405 mRNA sequence	-56.2289	2	4.53551	-112.458	1%_UP
Hs.7413	#N/A	Transcribed locus	-55.086	3	3.40889	-165.258	1%_UP
Hs.153310	PREX1	PHOSPHATIDYLINOSITOL 3,4,5-TRISPHOSPHATE-DEPENDENT RAC EXCHANGER 1	-54.4289	2	3.79716	-108.858	1%_UP
Hs.414028	C9ORF116	CHROMOSOME 9 OPEN READING FRAME 116	-53.7105	3	4.98313	-161.131	1%_UP
Hs.158529	CLSTN2	CALSYNTENIN 2	-53.6517	2	3.66916	-107.303	1%_UP
Hs.522054	SYTL4	SYNAPTOTAGMIN-LIKE 4 (GRANUPHILIN-A)	-53.4506	2	3.23649	-106.901	1%_UP
Hs.176376	#N/A	Transcribed locus	-53.2201	2	3.16958	-106.44	1%_UP
Hs.32405	#N/A	MRNA; cDNA DKFZp586G0321 (from clone DKFZp586G0321)	-53.0301	3	3.62434	-159.09	1%_UP
Hs.208124	ESR1	ESTROGEN RECEPTOR 1	-52.6545	8	6.50754	-421.2	1%_UP
Hs.517860	C3ORF18	CHROMOSOME 3 OPEN READING FRAME 18	-51.8634	3	4.54453	-155.59	1%_UP
Hs.24719	MOAP1	MODULATOR OF APOPTOSIS 1	-51.5816	3	4.76314	-154.745	1%_UP
Hs.355126	TMC4	TRANSMEMBRANE CHANNEL-LIKE 4	-50.9362	2	3.40833	-101.872	1%_UP
Hs.144442	#N/A	#N/A	-47.9921	2	4.33702	-95.9843	1%_UP
Hs.335139	KCTD3	POTASSIUM CHANNEL TETRAMERISATION DOMAIN CONTAINING 3	-47.983	3	4.55987	-143.949	1%_UP
Hs.26968	#N/A	MRNA from chromosome 5q21-22, clone:357Ex.	-47.4304	2	4.3547	-94.8608	1%_UP
Hs.28149	KIF12	KINESIN FAMILY MEMBER 12	-47.3394	2	3.40745	-94.6789	1%_UP
Hs.194329	TCEAL4	TRANSCRIPTION ELONGATION FACTOR A (SII)-LIKE 4	-47.0965	3	4.86423	-141.29	1%_UP
Hs.439180	C19ORF21	CHROMOSOME 19 OPEN READING FRAME 21	-46.236	2	4.53334	-92.4721	1%_UP
Hs.79136	SLC39A6	SOLUTE CARRIER FAMILY 39 (ZINC TRANSPORTER), MEMBER 6	-46.209	8	6.69342	-366.771	1%_UP
Hs.145932	MTL5	METALLOTHIONEIN-LIKE 5, TESTIS-SPECIFIC (TESMIN)	-45.9517	2	3.77397	-91.9034	1%_UP
Hs.15929	C6ORF211	CHROMOSOME 6 OPEN READING FRAME 211	-45.8924	3	3.68944	-137.677	1%_UP
Hs.58650	HHAT	HEDGEHOG ACYLTRANSFERASE	-45.8586	3	4.73051	-137.576	1%_UP
Hs.303090	PPP1R3C	PROTEIN PHOSPHATASE 1, REGULATORY (INHIBITOR) SUBUNIT 3C	-45.7131	2	4.05511	-91.4261	1%_UP
Hs.529117	CYP2B7P1	CYTOCHROME P450, FAMILY 2, SUBFAMILY B, POLYPEPTIDE 7 PSEUDOGENE 1	-45.3481	5	5.66503	-226.741	1%_UP
Hs.142150	ZNF443	ZINC FINGER PROTEIN 443	-44.7572	2	4.50211	-89.5143	1%_UP
Hs.155956	NAT1	N-ACETYLTRANSFERASE 1 (ARYLAMINE N-ACETYLTRANSFERASE)	-44.7358	8	6.15648	-357.887	1%_UP
Hs.368855	GMPR2	GUANOSINE MONOPHOSPHATE REDUCTASE 2	-44.659	2	4.53407	-89.318	1%_UP
Hs.159264	#N/A	Clone 23948 mRNA sequence	-44.1928	7	6.42132	-309.349	1%_UP
Hs.438533	POLI	POLYMERASE (DNA DIRECTED) IOTA	-44.0945	3	4.71823	-132.283	1%_UP
Hs.128387	#N/A	Transcribed locus, strongly similar to XP_510292.1 LOC453315 [Pan troglodytes]	-43.762	2	3.29171	-87.5239	1%_UP
Hs.71947	#N/A	MRNA full length insert cDNA clone EUROIMAGE 994183	-43.7435	3	3.2251	-131.23	1%_UP
Hs.482976	LOC90355	HYPOTHETICAL GENE SUPPORTED BY AF038182; BC009203	-43.688	3	4.64223	-131.064	1%_UP
Hs.530009	AGR2	ANTERIOR GRADIENT 2 HOMOLOG (XENOPUS LAEVIS)	-43.4864	3	4.74769	-130.459	1%_UP
Hs.443572	SLC22A5	SOLUTE CARRIER FAMILY 22 (ORGANIC CATION TRANSPORTER), MEMBER 5	-42.5797	3	5.06472	-127.739	1%_UP
Hs.272416	#N/A	#N/A	-42.4549	2	4.53549	-84.9098	1%_UP
Hs.102276	#N/A	Hypothetical gene supported by BC017229	-42.4143	2	3.27897	-84.8287	1%_UP
Hs.169333	TIGD6	TIGGER TRANSPOSABLE ELEMENT DERIVED 6	-42.3788	2	3.76498	-84.7577	1%_UP
Hs.445868	IL20RA	INTERLEUKIN 20 RECEPTOR, ALPHA	-42.0837	2	4.53241	-84.1675	1%_UP
Hs.15250	PECI	PEROXISOMAL D3,D2-ENOYL-COA ISOMERASE	-41.228	2	4.44543	-82.456	1%_UP
Hs.502915	BBS1	BARDET-BIEDL SYNDROME 1	-40.9253	3	4.00606	-120.672	1%_UP
Hs.470477	PTP4A2	PROTEIN TYROSINE PHOSPHATASE TYPE IVA, MEMBER 2	-40.8656	3	4.78732	-122.597	1%_UP
Hs.446680	RAI2	RETINOIC ACID INDUCED 2	-40.6003	3	4.78226	-121.801	1%_UP
Hs.184430	#N/A	Homo sapiens, clone IMAGE:5259272, mRNA	-40.5167	2	3.52098	-81.0333	1%_UP
Hs.22920	C20ORF103	CHROMOSOME 20 OPEN READING FRAME 103	-40.4085	2	4.46041	-80.817	1%_UP
Hs.128433	PGDS	PROSTAGLANDIN D2 SYNTHASE, HEMATOPOIETIC	-40.33	2	4.50525	-80.66	1%_UP
Hs.467406	ZNF446	ZINC FINGER PROTEIN 446	-40.2801	2	4.4232	-80.5601	1%_UP
Hs.129691	#N/A	#N/A	-40.1482	4	5.34483	-160.593	1%_UP
Hs.462998	IGFBP4	INSULIN-LIKE GROWTH FACTOR BINDING PROTEIN 4	-40.0581	3	4.611	-120.174	1%_UP
Hs.408557	ELOVL2	ELONGATION OF VERY LONG CHAIN FATTY ACIDS (FEN1/ELO2, SUR4/ELO3, YEAST...	-39.7208	3	4.50928	-119.163	1%_UP
Hs.481704	FLJ20152	HYPOTHETICAL PROTEIN FLJ20152	-39.3679	3	4.08683	-118.104	1%_UP
Hs.233160	STC2	STANNIOCALCIN 2	-39.1327	4	5.77555	-156.531	1%_UP
Hs.422889	#N/A	#N/A	-39.107	2	4.21379	-78.2139	1%_UP
Hs.519347	SFRS12	SPLICING FACTOR, ARGININE/SERINE-RICH 12	-39.0976	3	4.68261	-117.293	1%_UP
Hs.211511	FLJ21127	TECTONIC	-38.8517	3	4.27042	-116.555	1%_UP
Hs.252387	CELSR1	CADHERIN, EGF LAG SEVEN-PASS G-TYPE RECEPTOR 1 (FLAMINGO HOMOLOG, DROS...	-38.8277	3	3.33579	-116.483	1%_UP
Hs.310781	LOC51149	HYPOTHETICAL LOC51149	-38.547	2	4.52428	-77.0941	1%_UP
Hs.129895	TBX3	T-BOX 3 (ULNAR MAMMARY SYNDROME)	-38.2716	3	4.04389	-114.815	1%_UP
Hs.336768	ABAT	4-AMINOBUTYRATE AMINOTRANSFERASE	-38.1102	4	4.58213	-152.441	1%_UP
Hs.532491	CRY2	CRYPTOCHROME 2 (PHOTOLYASE-LIKE)	-37.6209	2	3.63761	-75.2418	1%_UP
Hs.524134	GATA3	GATA BINDING PROTEIN 3	-37.592	9	9.13577	-338.328	1%_UP
Hs.381178	BCAS4	BREAST CARCINOMA AMPLIFIED SEQUENCE 4	-37.392	2	4.11021	-74.7841	1%_UP
Hs.294133	HEBP1	HEME BINDING PROTEIN 1	-37.3651	3	4.43676	-112.095	1%_UP
Hs.5740	#N/A	CDNA FLJ40165 fis, clone TESTI2015962	-37.3222	4	3.43152	-149.289	1%_UP
Hs.518602	WFS1	WOLFRAM SYNDROME 1 (WOLFRAMIN)	-37.3199	3	4.1566	-111.96	1%_UP
Hs.27183	C14ORF79	CHROMOSOME 14 OPEN READING FRAME 79	-37.2697	3	4.80252	-111.809	1%_UP
Hs.503721	DYNC2H1	DYNEIN, CYTOPLASMIC 2, HEAVY CHAIN 1	-37.1399	3	4.51204	-111.42	1%_UP
Hs.49143	MKL2	MKL/MYOCARDIN-LIKE 2	-37.0261	5	5.09064	-184.774	1%_UP
Hs.524138	BAI2	BRAIN-SPECIFIC ANGIOGENESIS INHIBITOR 2	-36.9298	3	4.80357	-110.79	1%_UP
Hs.364544	TSPAN13	TETRASPANIN 13	-36.8347	3	4.71061	-110.504	1%_UP
Hs.458427	BAIAP3	BAI1-ASSOCIATED PROTEIN 3	-36.6492	2	4.08257	-73.2985	1%_UP
Hs.162807	TFF1	TREFOIL FACTOR 1 (BREAST CANCER, ESTROGEN-INDUCIBLE SEQUENCE EXPRESSED...	-36.4741	6	5.4745	-218.844	1%_UP
Hs.91109	LOC222171	HYPOTHETICAL PROTEIN LOC222171	-36.0047	2	3.16151	-72.0094	1%_UP
Hs.262811	KIAA1324	KIAA1324	-35.9667	3	4.67011	-107.9	1%_UP
Hs.485158	SPDEF	SAM POINTED DOMAIN CONTAINING ETS TRANSCRIPTION FACTOR	-35.9558	2	4.36291	-71.9115	1%_UP
Hs.491172	NBEA	NEUROBEACHIN	-35.7942	3	4.47655	-107.383	1%_UP
Hs.473695	CLIC6	CHLORIDE INTRACELLULAR CHANNEL 6	-35.7803	2	3.25263	-71.5605	1%_UP
Hs.467733	GREB1	GREB1 PROTEIN	-35.7465	5	3.8763	-178.732	1%_UP
Hs.79741	DSU	DILUTE SUPPRESSOR	-35.5617	4	4.56037	-142.092	1%_UP
Hs.515111	LASS4	LAG1 LONGEVITY ASSURANCE HOMOLOG 4 (S. CEREVISIAE)	-35.525	2	4.42635	-71.05	1%_UP
Hs.430324	ANXA9	ANNEXIN A9	-35.4899	5	5.04391	-177.449	1%_UP
Hs.501624	SIGIRR	SINGLE IMMUNOGLOBULIN AND TOLL-INTERLEUKIN 1 RECEPTOR (TIR) DOMAIN	-35.3807	2	4.53031	-70.7613	1%_UP
Hs.129206	CSNK1G3	CASEIN KINASE 1, GAMMA 3	-35.3721	3	4.87165	-106.116	1%_UP
Hs.109425	#N/A	#N/A	-35.2547	5	4.98333	-176.274	1%_UP
Hs.11729	SLC27A2	FATTY-ACID-COENZYME A LIGASE, VERY LONG-CHAIN 1	-35.1989	3	4.8176	-105.597	1%_UP
Hs.547659	#N/A	Transcribed locus	-34.9468	2	3.41964	-69.8936	1%_UP
Hs.335614	SEC14L2	SEC14-LIKE 2 (S. CEREVISIAE)	-34.7687	3	4.43706	-104.306	1%_UP
Hs.321176	#N/A	Transcribed locus	-34.7251	3	3.28123	-104.175	1%_UP
Hs.515412	SERTAD3	SERTA DOMAIN CONTAINING 3	-34.7065	2	4.48633	-69.4131	1%_UP
Hs.3346	FAM63A	FAMILY WITH SEQUENCE SIMILARITY 63, MEMBER A	-34.6803	4	4.96113	-138.721	1%_UP
Hs.517981	TUSC2	TUMOR SUPPRESSOR CANDIDATE 2	-34.5582	3	4.56618	-103.674	1%_UP
Hs.171342	CRNKL1	CRN, CROOKED NECK-LIKE 1 (DROSOPHILA)	-34.508	3	4.58441	-103.524	1%_UP
Hs.372457	HSPA12A	HEAT SHOCK PROTEIN 12A	-34.4464	2	3.38642	-68.8927	1%_UP
Hs.21509	NA	HYPOTHETICAL LOC401328	-34.2646	2	3.21214	-68.5292	1%_UP
Hs.532609	KIAA1344	KIAA1344	-33.956	2	3.22127	-67.912	1%_UP
Hs.102406	MLPH	MELANOPHILIN	-33.8916	4	4.81066	-132.846	1%_UP
Hs.519602	NME5	NON-METASTATIC CELLS 5, PROTEIN EXPRESSED IN (NUCLEOSIDE-DIPHOSPHATE K...	-33.6362	4	4.63506	-134.387	1%_UP
Hs.11125	SPCS1	SIGNAL PEPTIDASE COMPLEX SUBUNIT 1 HOMOLOG (S. CEREVISIAE)	-33.4454	3	4.56458	-100.336	1%_UP
Hs.271224	PH-4	HYPOXIA-INDUCIBLE FACTOR PROLYL 4-HYDROXYLASE	-33.4412	5	4.64623	-167.206	1%_UP
Hs.81934	ACADSB	ACYL-COENZYME A DEHYDROGENASE, SHORT/BRANCHED CHAIN	-33.4412	7	5.59579	-234.088	1%_UP
Hs.97220	CHAD	CHONDROADHERIN	-33.4289	4	4.82286	-133.067	1%_UP
Hs.25527	TJP3	TIGHT JUNCTION PROTEIN 3 (ZONA OCCLUDENS 3)	-33.3822	3	4.92204	-100.147	1%_UP
Hs.44070	SFXN2	SIDEROFLEXIN 2	-33.319	2	3.21475	-66.638	1%_UP
Hs.38972	TSPAN1	TETRASPANIN 1	-33.2489	3	4.8585	-99.7468	1%_UP
Hs.21380	#N/A	CDNA FLJ36725 fis, clone UTERU2012230	-33.0556	2	3.33364	-66.1113	1%_UP
Hs.49421	WDR78	WD REPEAT DOMAIN 78	-33.0346	2	4.44456	-66.0692	1%_UP
Hs.387057	THSD4	THROMBOSPONDIN, TYPE I, DOMAIN CONTAINING 4	-32.8265	3	4.47101	-98.4795	1%_UP
Hs.503160	#N/A	Docking protein 1-like protein	-32.7708	2	3.19346	-65.5416	1%_UP
Hs.480321	BMPR1B	BONE MORPHOGENETIC PROTEIN RECEPTOR, TYPE IB	-32.6037	3	4.54243	-97.811	1%_UP
Hs.183006	GLCE	GLUCURONYL C5-EPIMERASE	-32.4849	3	4.51791	-96.799	1%_UP
Hs.546352	#N/A	#N/A	-32.4746	2	3.45973	-64.9492	1%_UP
Hs.267659	VAV3	VAV 3 ONCOGENE	-32.3584	5	4.66142	-161.792	1%_UP
Hs.437083	TUSC4	TUMOR SUPPRESSOR CANDIDATE 4	-32.2999	3	3.98221	-96.3991	1%_UP
Hs.72620	C20ORF28	CHROMOSOME 20 OPEN READING FRAME 28	-32.2097	3	4.04046	-96.6292	1%_UP
Hs.351344	TMEM25	TRANSMEMBRANE PROTEIN 25	-32.1625	2	3.13466	-64.3249	1%_UP
Hs.477159	KIAA1407	KIAA1407	-32.0261	2	3.16865	-64.0522	1%_UP
Hs.101174	MAPT	MICROTUBULE-ASSOCIATED PROTEIN TAU	-31.9733	4	4.95362	-127.893	1%_UP
Hs.406050	DNALI1	DYNEIN, AXONEMAL, LIGHT INTERMEDIATE POLYPEPTIDE 1	-31.9383	6	5.73793	-188.91	1%_UP
Hs.534400	ABHD14A	ABHYDROLASE DOMAIN CONTAINING 14A	-31.5248	2	3.8922	-63.0496	1%_UP
Hs.49688	ABLIM3	ACTIN BINDING LIM PROTEIN FAMILY, MEMBER 3	-31.5121	3	4.29991	-94.5363	1%_UP
Hs.124165	MRPS30	MITOCHONDRIAL RIBOSOMAL PROTEIN S30	-31.4997	5	4.55603	-157.499	1%_UP
Hs.126057	FRAT1	FREQUENTLY REARRANGED IN ADVANCED T-CELL LYMPHOMAS	-31.3202	3	4.11267	-91.4692	1%_UP
Hs.547730	#N/A	Transcribed locus	-31.2897	2	3.2905	-62.5795	1%_UP
Hs.505934	TMBIM4	TRANSMEMBRANE BAX INHIBITOR MOTIF CONTAINING 4	-31.266	4	5.15024	-125.064	1%_UP
Hs.16184	RAD17	RAD17 HOMOLOG (S. POMBE)	-31.1438	3	4.58947	-93.4314	1%_UP
Hs.483473	C5ORF5	CHROMOSOME 5 OPEN READING FRAME 5	-31.0589	4	4.85611	-124.236	1%_UP
Hs.407771	CASC1	CANCER SUSCEPTIBILITY CANDIDATE 1	-31.0006	2	3.87072	-62.0012	1%_UP
Hs.260720	DNAJC12	DNAJ (HSP40) HOMOLOG, SUBFAMILY C, MEMBER 12	-30.8195	7	5.33361	-215.736	1%_UP
Hs.142395	#N/A	#N/A	-30.8162	2	3.70798	-61.6323	1%_UP
Hs.473317	PCMTD2	MYELIN TRANSCRIPTION FACTOR 1	-30.8052	3	4.57856	-92.4157	1%_UP
Hs.311776	TCEAL3	TRANSCRIPTION ELONGATION FACTOR A (SII)-LIKE 3	-30.7262	3	3.31895	-92.1787	1%_UP
Hs.552582	#N/A		-30.6889	2	3.15541	-61.3779	1%_UP
Hs.501853	TMEM9B	TMEM9 DOMAIN FAMILY, MEMBER B	-30.6539	4	4.9251	-122.615	1%_UP
Hs.194709	PNMA1	PARANEOPLASTIC ANTIGEN MA1	-30.6407	3	4.76627	-91.922	1%_UP
Hs.518448	LAMP3	LYSOSOMAL-ASSOCIATED MEMBRANE PROTEIN 3	60.9954	2	4.49879	121.991	5%_DWN
Hs.528693	RASAL1	RAS PROTEIN ACTIVATOR LIKE 1 (GAP1 LIKE)	57.2484	2	4.53493	114.497	5%_DWN
Hs.73625	KIF20A	KINESIN FAMILY MEMBER 20A	53.4876	2	4.44336	106.975	5%_DWN
Hs.487296	PHGDH	PHOSPHOGLYCERATE DEHYDROGENASE	51.7691	2	3.77828	103.538	5%_DWN
Hs.12844	EGFL6	EGF-LIKE-DOMAIN, MULTIPLE 6	51.7342	2	4.42911	103.468	5%_DWN
Hs.227067	ATAD3A	ATPASE FAMILY, AAA DOMAIN CONTAINING 3A	50.687	2	4.46484	101.374	5%_DWN
Hs.198363	MCM10	MCM10 MINICHROMOSOME MAINTENANCE DEFICIENT 10 (S. CEREVISIAE)	50.5997	2	4.39104	101.199	5%_DWN
Hs.244378	SLC2A6	SOLUTE CARRIER FAMILY 2 (FACILITATED GLUCOSE TRANSPORTER), MEMBER 6	49.0524	2	4.48426	98.1047	5%_DWN
Hs.33455	PADI2	PEPTIDYL ARGININE DEIMINASE, TYPE II	48.8792	3	4.67771	146.638	5%_DWN
Hs.473583	YBX1	Y BOX BINDING PROTEIN 1	47.8641	3	5.2171	143.592	5%_DWN
Hs.518997	C1ORF106	CHROMOSOME 1 OPEN READING FRAME 106	45.1699	3	4.82568	135.51	5%_DWN
Hs.470654	CDCA7	CELL DIVISION CYCLE ASSOCIATED 7	43.6703	2	3.1542	87.3405	5%_DWN
Hs.468058	GALNT14	UDP-N-ACETYL-ALPHA-D-GALACTOSAMINE:POLYPEPTIDE N-ACETYLGALACTOSAMINYLT...	43.4011	2	4.37448	86.8021	5%_DWN
Hs.474217	CDC45L	CDC45 CELL DIVISION CYCLE 45-LIKE (S. CEREVISIAE)	42.6452	3	5.05655	127.936	5%_DWN
Hs.432638	SOX11	SRY (SEX DETERMINING REGION Y)-BOX 11	41.7737	3	4.56119	123.086	5%_DWN
Hs.524571	CDCA8	CELL DIVISION CYCLE ASSOCIATED 8	41.101	3	4.75857	123.303	5%_DWN
Hs.49760	ORC6L	ORIGIN RECOGNITION COMPLEX, SUBUNIT 6 HOMOLOG-LIKE (YEAST)	40.409	3	4.87314	121.227	5%_DWN
Hs.194698	CCNB2	CYCLIN B2	39.9935	3	4.7084	119.981	5%_DWN
Hs.529244	NCK2	NCK ADAPTOR PROTEIN 2	39.4716	3	4.88985	118.415	5%_DWN
Hs.520463	PGBD5	PIGGYBAC TRANSPOSABLE ELEMENT DERIVED 5	39.4362	2	4.34158	78.8724	5%_DWN
Hs.438064	FN5	FN5 PROTEIN	39.1983	4	5.3707	156.793	5%_DWN
Hs.66762	C10ORF38	CHROMOSOME 10 OPEN READING FRAME 38	39.1876	3	4.75194	117.563	5%_DWN
Hs.512126	#N/A	#N/A	38.8349	2	4.3266	77.6697	5%_DWN
Hs.517310	RIPK4	RECEPTOR-INTERACTING SERINE-THREONINE KINASE 4	38.6665	3	4.67868	115.999	5%_DWN
Hs.212102	PDIA6	PROTEIN DISULFIDE ISOMERASE FAMILY A, MEMBER 6	36.651	3	4.43051	105.274	5%_DWN
Hs.56145	TMSL8	THYMOSIN-LIKE 8	36.1027	3	4.58047	108.308	5%_DWN
Hs.101150	KIAA1949	KIAA1949	36.0817	2	3.4286	72.1633	5%_DWN
Hs.10649	C1ORF38	CHROMOSOME 1 OPEN READING FRAME 38	35.9766	3	4.46735	107.93	5%_DWN
Hs.516297	TCF7L1	TRANSCRIPTION FACTOR 7-LIKE 1 (T-CELL SPECIFIC, HMG-BOX)	35.5837	4	5.46475	142.335	5%_DWN
Hs.25544	TMEM39B	TRANSMEMBRANE PROTEIN 39B	35.4589	2	4.50272	70.9178	5%_DWN
Hs.23361	ABTB2	ANKYRIN REPEAT AND BTB (POZ) DOMAIN CONTAINING 2	35.4577	3	4.38654	106.373	5%_DWN
Hs.193491	TUBB6	TUBULIN, BETA 6	35.3663	3	4.6696	106.099	5%_DWN
Hs.87417	CTSL2	CATHEPSIN L2	35.1808	3	4.50229	105.543	5%_DWN
Hs.494648	TEX10	TESTIS EXPRESSED SEQUENCE 10	34.4982	2	4.32102	68.9963	5%_DWN
Hs.532968	DKFZP762E1312	HYPOTHETICAL PROTEIN DKFZP762E1312	34.3714	4	5.04268	137.486	5%_DWN
Hs.546386	#N/A	#N/A	34.2216	3	4.66214	102.665	5%_DWN
Hs.498248	EXO1	EXONUCLEASE 1	34.1384	3	4.71753	102.415	5%_DWN
Hs.298885	ACOT9	ACYL-COA THIOESTERASE 9	34.0803	2	4.01697	68.1606	5%_DWN
Hs.118183	OBFC2A	OLIGONUCLEOTIDE/OLIGOSACCHARIDE-BINDING FOLD CONTAINING 2A	33.9069	2	3.16743	67.8139	5%_DWN
Hs.103527	SH2D2A	SH2 DOMAIN PROTEIN 2A	33.6275	3	3.78962	100.883	5%_DWN
Hs.311609	DDX39	DEAD (ASP-GLU-ALA-ASP) BOX POLYPEPTIDE 39	33.4987	3	4.63476	100.496	5%_DWN
Hs.515601	#N/A	#N/A	33.4562	2	3.17055	66.9123	5%_DWN
Hs.443577	TNFRSF21	TUMOR NECROSIS FACTOR RECEPTOR SUPERFAMILY, MEMBER 21	33.3745	3	4.32975	100.124	5%_DWN
Hs.524947	CDC20	CDC20 CELL DIVISION CYCLE 20 HOMOLOG (S. CEREVISIAE)	32.9872	4	5.44401	131.949	5%_DWN
Hs.160786	ASS	ARGININOSUCCINATE SYNTHETASE	32.824	5	6.448	164.12	5%_DWN
Hs.517106	CEBPB	CCAAT/ENHANCER BINDING PROTEIN (C/EBP), BETA	32.7004	3	5.10108	98.1012	5%_DWN
Hs.495473	NOTCH1	NOTCH HOMOLOG 1, TRANSLOCATION-ASSOCIATED (DROSOPHILA)	32.4619	3	4.61485	97.3858	5%_DWN
Hs.10082	KCNN4	POTASSIUM INTERMEDIATE/SMALL CONDUCTANCE CALCIUM-ACTIVATED CHANNEL, SU...	32.3081	5	5.90848	161.54	5%_DWN
Hs.1051	GZMB	GRANZYME B (GRANZYME 2, CYTOTOXIC T-LYMPHOCYTE-ASSOCIATED SERINE ESTER...	32.2136	3	4.3107	96.6407	5%_DWN
Hs.408702	C16ORF57	CHROMOSOME 16 OPEN READING FRAME 57	32.2053	3	4.66049	96.6159	5%_DWN
Hs.180142	CALML5	CALMODULIN-LIKE 5	32.0932	3	4.53228	96.2111	5%_DWN
Hs.504249	DCPS	DECAPPING ENZYME, SCAVENGER	31.8768	3	4.77516	95.6305	5%_DWN
Hs.418045	KIAA1553	KIAA1553	31.7735	2	3.45176	63.5469	5%_DWN
Hs.112405	S100A9	S100 CALCIUM BINDING PROTEIN A9 (CALGRANULIN B)	31.6674	4	4.99149	123.793	5%_DWN
Hs.521459	ADAMDEC1	ADAM-LIKE, DECYSIN 1	31.6307	3	4.33362	94.8922	5%_DWN
Hs.534399	OPN3	OPSIN 3 (ENCEPHALOPSIN, PANOPSIN)	31.6083	2	4.28057	63.2165	5%_DWN
Hs.7122	SCRG1	SCRAPIE RESPONSIVE PROTEIN 1	31.0968	2	4.53527	62.1937	5%_DWN
Hs.464157	RHBDF2	RHOMBOID 5 HOMOLOG 2 (DROSOPHILA)	31.0778	2	4.01683	62.1556	5%_DWN
Hs.404323	FAM64A	FAMILY WITH SEQUENCE SIMILARITY 64, MEMBER A	31.0765	3	4.55858	93.2296	5%_DWN
Hs.339809	CPNE2	COPINE II	31.0141	2	3.15064	62.0283	5%_DWN
Hs.522109	SLC6A14	SOLUTE CARRIER FAMILY 6 (AMINO ACID TRANSPORTER), MEMBER 14	30.8937	3	4.55068	92.6811	5%_DWN
Hs.534367	FZD9	FRIZZLED HOMOLOG 9 (DROSOPHILA)	30.6637	3	4.54151	91.9911	5%_DWN
Hs.159430	FNDC3B	FIBRONECTIN TYPE III DOMAIN CONTAINING 3B	30.423	3	4.59958	91.2689	5%_DWN
Hs.494261	PSAT1	PHOSPHOSERINE AMINOTRANSFERASE 1	30.2196	3	4.72866	90.6588	5%_DWN
Hs.271277	RGMA	RGM DOMAIN FAMILY, MEMBER A	30.1401	2	3.21049	60.2802	5%_DWN
Hs.4747	DKC1	DYSKERATOSIS CONGENITA 1, DYSKERIN	30.1095	2	4.50605	60.2189	5%_DWN
Hs.519033	TLR2	TOLL-LIKE RECEPTOR 2	30.1001	2	4.38753	60.2002	5%_DWN
Hs.299329	B3GNT7	UDP-GLCNAC:BETAGAL BETA-1,3-N-ACETYLGLUCOSAMINYLTRANSFERASE 7	30.0918	2	3.18512	60.1836	5%_DWN
Hs.444448	KCNK5	POTASSIUM CHANNEL, SUBFAMILY K, MEMBER 5	29.853	3	4.39774	89.5591	5%_DWN
Hs.481571	UQCRH	UBIQUINOL-CYTOCHROME C REDUCTASE HINGE PROTEIN	29.8082	3	4.53887	89.4245	5%_DWN
Hs.41154	#N/A	#N/A	29.8062	4	5.13645	119.225	5%_DWN
Hs.490273	CREB3L2	CAMP RESPONSIVE ELEMENT BINDING PROTEIN 3-LIKE 2	29.7199	4	4.68206	118.88	5%_DWN
Hs.8786	CHST2	CARBOHYDRATE (N-ACETYLGLUCOSAMINE-6-O) SULFOTRANSFERASE 2	29.523	3	4.42707	88.5691	5%_DWN
Hs.272398	ETV7	ETS TRANSCRIPTION FACTOR TEL-2B	29.4963	2	3.73083	58.9926	5%_DWN
Hs.493819	C9ORF19	17KD FETAL BRAIN PROTEIN	29.4034	2	3.46692	58.8069	5%_DWN
Hs.126598	TMEM45A	TRANSMEMBRANE PROTEIN 45A	29.3743	2	4.30908	58.7485	5%_DWN
Hs.478582	RPL39L	RIBOSOMAL PROTEIN L39-LIKE	29.3676	2	3.93304	58.7352	5%_DWN
Hs.254414	SRRP35	SERINE-ARGININE REPRESSOR PROTEIN (35 KDA)	29.2473	2	3.59588	58.4945	5%_DWN
Hs.47649	MCCC1	METHYLCROTONOYL-COENZYME A CARBOXYLASE 1 (ALPHA)	29.0457	3	4.48576	87.1372	5%_DWN
Hs.466383	PLEKHF1	PLECKSTRIN HOMOLOGY DOMAIN CONTAINING, FAMILY F (WITH FYVE DOMAIN) MEM...	29.0344	3	4.46767	85.0902	5%_DWN
Hs.546557	SFT2D2	SFT2 DOMAIN CONTAINING 2	28.9022	3	4.78012	86.7065	5%_DWN
Hs.5719	CNAP1	CHROMOSOME CONDENSATION-RELATED SMC-ASSOCIATED PROTEIN 1	28.8391	3	4.46263	86.5174	5%_DWN
Hs.517610	MICAL-L1	MICAL-LIKE 1	28.8391	4	5.0919	115.356	5%_DWN
Hs.546324	GMPS	GUANINE MONPHOSPHATE SYNTHETASE	28.5289	3	4.24882	85.5868	5%_DWN
Hs.533355	MPP6	MEMBRANE PROTEIN, PALMITOYLATED 6 (MAGUK P55 SUBFAMILY MEMBER 6)	28.4158	3	4.72481	45.6972	5%_DWN
Hs.103755	RIPK2	RECEPTOR-INTERACTING SERINE-THREONINE KINASE 2	28.3766	3	3.8952	85.1298	5%_DWN
Hs.390788	PRKX	PROTEIN KINASE, X-LINKED	28.3343	4	5.48956	113.337	5%_DWN
Hs.530803	#N/A	#N/A	28.3239	2	3.2532	56.6478	5%_DWN
Hs.121028	ASPM	HYPOTHETICAL PROTEIN FLJ10517	28.2795	2	4.15012	56.5589	5%_DWN
Hs.478459	YEATS2	YEATS DOMAIN CONTAINING 2	28.1044	3	4.15941	80.9513	5%_DWN
Hs.283532	#N/A	#N/A	27.5005	3	4.39022	82.5015	5%_DWN
Hs.388255	C16ORF61	CHROMOSOME 16 OPEN READING FRAME 61	27.49	3	4.72776	82.4699	5%_DWN
Hs.487046	SOD2	SUPEROXIDE DISMUTASE 2, MITOCHONDRIAL	27.4838	4	4.66709	109.935	5%_DWN
Hs.88523	C13ORF3	CHROMOSOME 13 OPEN READING FRAME 3	27.4785	2	3.14471	54.9569	5%_DWN
Hs.155569	CHAC1	CHAC, CATION TRANSPORT REGULATOR-LIKE 1 (E. COLI)	27.4319	2	4.44463	54.8638	5%_DWN
Hs.307924	MSL3L1	MALE-SPECIFIC LETHAL 3-LIKE 1 (DROSOPHILA)	27.4032	3	4.10853	82.2097	5%_DWN
Hs.415762	LY6D	LYMPHOCYTE ANTIGEN 6 COMPLEX, LOCUS D	27.3693	3	4.28806	82.1079	5%_DWN
Hs.106857	CALB2	CALBINDIN 2, 29KDA (CALRETININ)	27.3534	3	5.02764	82.0602	5%_DWN
Hs.62275	GOLT1B	GOLGI TRANSPORT 1 HOMOLOG B (S. CEREVISIAE)	27.3532	3	4.46728	82.0597	5%_DWN
Hs.6360	TMCC2	TRANSMEMBRANE AND COILED-COIL DOMAIN FAMILY 2	27.3448	3	4.01854	82.0345	5%_DWN
Hs.436341	DONSON	DOWNSTREAM NEIGHBOR OF SON	27.326	3	4.26166	81.9781	5%_DWN
Hs.514950	SCPEP1	SERINE CARBOXYPEPTIDASE 1	27.2712	3	4.87962	81.8137	5%_DWN
Hs.226307	APOBEC3B	APOLIPOPROTEIN B MRNA EDITING ENZYME, CATALYTIC POLYPEPTIDE-LIKE 3B	26.9631	4	4.69431	107.538	5%_DWN
Hs.149305	C1ORF135	CHROMOSOME 1 OPEN READING FRAME 135	26.83	2	4.1276	53.66	5%_DWN
Hs.58924	TIGD2	TIGGER TRANSPOSABLE ELEMENT DERIVED 2	26.7646	2	3.36588	53.5292	5%_DWN
Hs.473838	DSCR2	DOWN SYNDROME CRITICAL REGION GENE 2	26.7074	3	4.64599	80.1222	5%_DWN
Hs.169238	FUT3	FUCOSYLTRANSFERASE 3 (GALACTOSIDE 3(4)-L-FUCOSYLTRANSFERASE, LEWIS BLO...	26.6684	3	4.10164	80.0051	5%_DWN
Hs.432676	MUC16	HYPOTHETICAL PROTEIN FLJ14303	26.6125	2	3.36489	53.2251	5%_DWN
Hs.411641	EIF4EBP1	EUKARYOTIC TRANSLATION INITIATION FACTOR 4E BINDING PROTEIN 1	26.59	3	4.72164	79.77	5%_DWN
Hs.370549	BCL11A	B-CELL CLL/LYMPHOMA 11A (ZINC FINGER PROTEIN)	26.5826	5	4.81451	132.913	5%_DWN
Hs.461113	CIRH1A	CIRRHOSIS, AUTOSOMAL RECESSIVE 1A (CIRHIN)	26.5532	2	3.14929	53.1064	5%_DWN
Hs.484686	GFOD1	GLUCOSE-FRUCTOSE OXIDOREDUCTASE DOMAIN CONTAINING 1	26.3914	2	4.24597	52.7828	5%_DWN
Hs.29692	FLJ36031	HYPOTHETICAL PROTEIN FLJ36031	26.3555	2	3.37341	52.711	5%_DWN
Hs.50716	#N/A	#N/A	26.1939	2	3.81632	52.3877	5%_DWN
Hs.503709	TMEM123	TRANSMEMBRANE PROTEIN 123	26.1845	4	4.94943	104.738	5%_DWN
Hs.436271	DAPP1	DUAL ADAPTOR OF PHOSPHOTYROSINE AND 3-PHOSPHOINOSITIDES	26.0804	2	4.28265	52.1609	5%_DWN
Hs.62919	SNFT	JUN DIMERIZATION PROTEIN P21SNFT	26.0773	2	4.41199	52.1546	5%_DWN
Hs.482087	LRRC8D	LEUCINE RICH REPEAT CONTAINING 8 FAMILY, MEMBER D	26.0668	2	4.52986	52.1337	5%_DWN
Hs.68061	SPHK1	SPHINGOSINE KINASE 1	26.0665	3	4.55415	77.1764	5%_DWN
Hs.16362	P2RY6	PYRIMIDINERGIC RECEPTOR P2Y, G-PROTEIN COUPLED, 6	25.9388	4	4.73529	103.755	5%_DWN
Hs.486401	C6ORF173	CHROMOSOME 6 OPEN READING FRAME 173	25.827	3	3.51455	77.4809	5%_DWN
Hs.185568	#N/A	#N/A	25.8098	3	4.67622	77.4294	5%_DWN
Hs.528654	#N/A	#N/A	25.7568	2	3.34459	51.5136	5%_DWN
Hs.122908	CDT1	DNA REPLICATION FACTOR	25.6246	3	3.94311	76.8737	5%_DWN
Hs.252180	DYSF	DYSFERLIN, LIMB GIRDLE MUSCULAR DYSTROPHY 2B (AUTOSOMAL RECESSIVE)	25.5373	4	4.62351	102.149	5%_DWN
Hs.281898	AIM2	ABSENT IN MELANOMA 2	25.5009	4	5.15112	102.004	5%_DWN
Hs.459284	RHCG	RH FAMILY, C GLYCOPROTEIN	25.4638	2	3.67419	50.9276	5%_DWN
Hs.411695	HK3	HEXOKINASE 3 (WHITE CELL)	25.4259	3	3.73313	76.0969	5%_DWN
Hs.17883	PPM1G	PROTEIN PHOSPHATASE 1G (FORMERLY 2C), MAGNESIUM-DEPENDENT, GAMMA ISOFO...	25.3014	3	4.7708	75.9041	5%_DWN
Hs.524216	CDCA3	CELL DIVISION CYCLE ASSOCIATED 3	25.292	4	4.86315	101.168	5%_DWN
Hs.432448	KRT16	KERATIN 16 (FOCAL NON-EPIDERMOLYTIC PALMOPLANTAR KERATODERMA)	25.2193	4	4.70432	100.65	5%_DWN
Hs.1594	CENPA	CENTROMERE PROTEIN A, 17KDA	25.1818	5	4.96153	125.909	5%_DWN
Hs.512144	C6ORF66	CHROMOSOME 6 OPEN READING FRAME 66	25.1623	3	4.64932	75.4869	5%_DWN
Hs.4944	C9ORF58	CHROMOSOME 9 OPEN READING FRAME 58	24.9827	2	3.59042	49.9654	5%_DWN
Hs.502765	RNASEH1	RIBONUCLEASE H1	24.9689	3	4.29787	74.9068	5%_DWN
Hs.144879	DUSP9	DUAL SPECIFICITY PHOSPHATASE 9	24.9601	3	3.8581	74.8804	5%_DWN
Hs.310456	PIK3AP1	PHOSPHOINOSITIDE-3-KINASE ADAPTOR PROTEIN 1	24.9484	2	3.28779	49.8967	5%_DWN
Hs.333418	FXYD5	FXYD DOMAIN CONTAINING ION TRANSPORT REGULATOR 5	24.9436	2	3.99202	49.8872	5%_DWN
Hs.533013	CBS	CYSTATHIONINE-BETA-SYNTHASE	24.8281	3	4.56777	74.4842	5%_DWN
Hs.445447	#N/A	#N/A	24.8148	2	3.14112	49.6296	5%_DWN
Hs.502793	LOC144097	HYPOTHETICAL PROTEIN BC007540	24.764	2	3.32064	49.5279	5%_DWN
Hs.489037	#N/A	#N/A	24.7628	3	4.3199	74.2884	5%_DWN
Hs.116651	EVA1	EPITHELIAL V-LIKE ANTIGEN 1	24.7273	3	4.86786	74.182	5%_DWN
Hs.118400	FSCN1	FASCIN HOMOLOG 1, ACTIN-BUNDLING PROTEIN (STRONGYLOCENTROTUS PURPURATU...	24.6386	4	4.95734	98.5543	5%_DWN
Hs.27695	MID1	MIDLINE 1 (OPITZ/BBB SYNDROME)	24.6166	5	5.22536	122.419	5%_DWN
Hs.151254	KLK7	KALLIKREIN 7 (CHYMOTRYPTIC, STRATUM CORNEUM)	24.6065	2	4.51829	49.2129	5%_DWN
Hs.244580	TPX2	TPX2, MICROTUBULE-ASSOCIATED, HOMOLOG (XENOPUS LAEVIS)	24.3566	4	4.61128	97.3681	5%_DWN
Hs.293811	C21ORF91	CHROMOSOME 21 OPEN READING FRAME 91	24.323	3	4.0797	72.9689	5%_DWN
Hs.279766	KIF4A	KINESIN FAMILY MEMBER 4A	24.2372	3	4.65438	72.7116	5%_DWN
Hs.308710	KIAA1718	KIAA1718 PROTEIN	23.946	3	3.93049	71.838	5%_DWN
Hs.523375	KIAA0514	KIAA0514	23.8451	2	3.8959	47.6903	5%_DWN
Hs.387367	CYP39A1	CYTOCHROME P450, FAMILY 39, SUBFAMILY A, POLYPEPTIDE 1	23.7597	2	4.27143	47.5195	5%_DWN
Hs.376984	SOX10	SRY (SEX DETERMINING REGION Y)-BOX 10	23.7488	4	4.61983	94.9952	5%_DWN
Hs.110757	D21S2056E	DNA SEGMENT ON CHROMOSOME 21 (UNIQUE) 2056 EXPRESSED SEQUENCE	23.7373	3	4.6219	71.212	5%_DWN
Hs.111577	ITM2C	INTEGRAL MEMBRANE PROTEIN 2C	23.6949	7	6.32837	165.865	5%_DWN
Hs.441047	ADM	ADRENOMEDULLIN	23.6179	5	4.7838	118.09	5%_DWN
Hs.330384	CORO1C	CORONIN, ACTIN BINDING PROTEIN, 1C	23.6123	5	4.76983	118.062	5%_DWN
Hs.372208	HSPC159	HSPC159 PROTEIN	23.5909	3	3.66242	70.7726	5%_DWN
Hs.465305	TMEM51	TRANSMEMBRANE PROTEIN 51	23.5536	3	4.45895	70.6607	5%_DWN
Hs.470412	RBMS1	RNA BINDING MOTIF, SINGLE STRANDED INTERACTING PROTEIN 1	23.3491	4	5.11998	93.3965	5%_DWN
Hs.547596	#N/A	#N/A	23.3251	2	3.5332	46.6502	5%_DWN
Hs.26010	PFKP	PHOSPHOFRUCTOKINASE, PLATELET	23.2729	8	6.24001	186.183	5%_DWN
Hs.461196	DDX19B	DEAD (ASP-GLU-ALA-AS) BOX POLYPEPTIDE 19B	23.2108	3	3.73778	69.6324	5%_DWN
Hs.530272	C9ORF30	CHROMOSOME 9 OPEN READING FRAME 30	23.0321	3	3.38832	69.0962	5%_DWN
Hs.317192	DNAJB11	DNAJ (HSP40) HOMOLOG, SUBFAMILY B, MEMBER 11	23.0289	2	3.14109	46.0578	5%_DWN
Hs.268728	TTYH1	TWEETY HOMOLOG 1 (DROSOPHILA)	23.0154	3	4.31731	69.0463	5%_DWN
Hs.511743	TUBB3	MELANOCORTIN 1 RECEPTOR (ALPHA MELANOCYTE STIMULATING HORMONE RECEPTOR...	22.9703	3	3.81281	68.9108	5%_DWN
Hs.481542	POLS	POLYMERASE (DNA DIRECTED) SIGMA	22.8818	3	4.54289	68.6455	5%_DWN
Hs.519035	LAD1	LADININ 1	22.7391	8	7.80621	181.913	5%_DWN
Hs.418795	GLT25D1	GLYCOSYLTRANSFERASE 25 DOMAIN CONTAINING 1	22.7165	3	4.76195	68.1495	5%_DWN
Hs.410497	#N/A	#N/A	22.6942	3	3.36601	68.0825	5%_DWN
Hs.79334	NFIL3	NUCLEAR FACTOR, INTERLEUKIN 3 REGULATED	22.6505	7	6.32684	158.553	5%_DWN
Hs.144197	UGT8	UDP GLYCOSYLTRANSFERASE 8 (UDP-GALACTOSE CERAMIDE GALACTOSYLTRANSFERAS...	22.6368	4	4.56493	90.547	5%_DWN
Hs.444969	C2ORF4	CHROMOSOME 2 OPEN READING FRAME 4	22.5961	3	4.61396	67.7882	5%_DWN
Hs.525157	TNFSF13B	TUMOR NECROSIS FACTOR (LIGAND) SUPERFAMILY, MEMBER 13B	22.5872	2	3.28278	45.1744	5%_DWN
Hs.245828	SIGLEC9	SIALIC ACID BINDING IG-LIKE LECTIN 9	22.5669	2	3.38616	45.1338	5%_DWN
Hs.63287	CA9	CARBONIC ANHYDRASE IX	22.561	4	4.66846	90.244	5%_DWN
Hs.288274	KIAA1609	KIAA1609 PROTEIN	22.4794	3	4.51272	67.4381	5%_DWN
Hs.75703	CCL4	CHEMOKINE (C-C MOTIF) LIGAND 4	22.4742	3	3.77537	67.4227	5%_DWN
Hs.275243	S100A6	S100 CALCIUM BINDING PROTEIN A6 (CALCYCLIN)	22.4697	2	4.46222	44.9394	5%_DWN
Hs.2407	POU2AF1	POU DOMAIN, CLASS 2, ASSOCIATING FACTOR 1	22.4437	4	4.80843	89.7749	5%_DWN
Hs.386189	GTSE1	G-2 AND S-PHASE EXPRESSED 1	22.4375	3	4.47012	67.3126	5%_DWN
Hs.406890	ANKS6	ANKYRIN REPEAT AND STERILE ALPHA MOTIF DOMAIN CONTAINING 6	22.4064	2	3.24749	44.8127	5%_DWN
Hs.112160	C15ORF20	CHROMOSOME 15 OPEN READING FRAME 20	22.405	2	3.2366	44.81	5%_DWN
Hs.475502	TMEM40	TRANSMEMBRANE PROTEIN 40	22.3717	2	3.70265	44.7434	5%_DWN
Hs.385861	KLHL7	KELCH-LIKE 7 (DROSOPHILA)	22.2685	3	3.81192	66.8002	5%_DWN
Hs.459952	SNN	STANNIN	22.17	3	3.33097	65.8721	5%_DWN
Hs.486589	HEBP2	HEME BINDING PROTEIN 2	22.1079	3	4.3989	66.3237	5%_DWN
Hs.504315	ST14	SUPPRESSION OF TUMORIGENICITY 14 (COLON CARCINOMA)	22.1038	3	4.04702	66.3114	5%_DWN
Hs.318894	GPR126	G PROTEIN-COUPLED RECEPTOR 126	22.0955	3	4.54185	66.2447	5%_DWN
Hs.123253	SHCBP1	SHC SH2-DOMAIN BINDING PROTEIN 1	22.0785	5	4.64867	109.423	5%_DWN
Hs.533391	TES	TESTIS DERIVED TRANSCRIPT (3 LIM DOMAINS)	22.0414	5	5.28204	110.207	5%_DWN
Hs.191842	CDH3	CADHERIN 3, TYPE 1, P-CADHERIN (PLACENTAL)	22.0397	9	7.29588	198.357	5%_DWN
Hs.535901	BOP1	BLOCK OF PROLIFERATION 1	21.9927	3	4.62659	65.9781	5%_DWN
Hs.169840	TTK	TTK PROTEIN KINASE	21.9434	5	5.12162	109.717	5%_DWN
Hs.525198	STIL	SCL/TAL1 INTERRUPTING LOCUS	21.9417	4	4.4589	87.7667	5%_DWN
Hs.523012	DDIT4	DNA-DAMAGE-INDUCIBLE TRANSCRIPT 4	21.9286	3	4.87786	65.7859	5%_DWN
Hs.421956	SPBC25	SPINDLE POLE BODY COMPONENT 25 HOMOLOG (S. CEREVISIAE)	21.9219	2	4.16115	43.8439	5%_DWN
Hs.184339	MELK	MATERNAL EMBRYONIC LEUCINE ZIPPER KINASE	21.9005	6	5.7358	131.403	5%_DWN
Hs.479384	KIAA0746	KIAA0746 PROTEIN	21.8268	4	4.29174	87.2613	5%_DWN
Hs.496943	FAM58A	FAMILY WITH SEQUENCE SIMILARITY 58, MEMBER A	21.5851	2	3.30541	43.1701	5%_DWN
Hs.128065	CTSC	CATHEPSIN C	21.5511	7	5.61908	150.857	5%_DWN
Hs.348883	FOXC1	FORKHEAD BOX C1	21.5254	7	6.10419	118.921	5%_DWN
Hs.496843	VGLL1	VESTIGIAL LIKE 1 (DROSOPHILA)	21.5238	7	6.35673	150.666	5%_DWN
Hs.484500	C6ORF145	CHROMOSOME 6 OPEN READING FRAME 145	21.4491	2	3.83713	14.3221	5%_DWN
Hs.432360	SCNM1	SODIUM CHANNEL MODIFIER 1	21.4391	3	4.78259	64.3172	5%_DWN
Hs.99962	SLC43A3	SOLUTE CARRIER FAMILY 43, MEMBER 3	21.3288	5	5.11756	106.644	5%_DWN
Hs.504545	C12ORF5	CHROMOSOME 12 OPEN READING FRAME 5	21.3228	2	3.19165	42.6456	5%_DWN
Hs.74405	YWHAQ	TYROSINE 3-MONOOXYGENASE/TRYPTOPHAN 5-MONOOXYGENASE ACTIVATION PROTEIN...	21.3001	3	4.31643	63.9003	5%_DWN
Hs.481371	FAT	FAT TUMOR SUPPRESSOR HOMOLOG 1 (DROSOPHILA)	21.2684	7	5.35715	148.657	5%_DWN
Hs.434498	C1ORF155	CHROMOSOME 1 OPEN READING FRAME 155	21.251	2	3.15484	42.502	5%_DWN
Hs.470633	PDK1	PYRUVATE DEHYDROGENASE KINASE, ISOZYME 1	21.1455	4	3.99095	84.5822	5%_DWN
Hs.44227	HPSE	HEPARANASE	21.1351	4	4.10522	81.4792	5%_DWN
Hs.276878	NUP93	NUCLEOPORIN 93KDA	21.0885	7	5.81053	147.62	5%_DWN
Hs.19114	HMGB3	HIGH-MOBILITY GROUP BOX 3	21.0202	3	4.58068	63.0606	5%_DWN
Hs.8562	RPP25	RIBONUCLEASE P 25KDA SUBUNIT	20.9994	3	5.32061	62.9981	5%_DWN
Hs.471405	TTLL4	TUBULIN TYROSINE LIGASE-LIKE FAMILY, MEMBER 4	20.9654	6	5.44091	125.792	5%_DWN
Hs.503134	DHCR7	7-DEHYDROCHOLESTEROL REDUCTASE	20.9485	3	5.0705	62.8455	5%_DWN
Hs.433201	CDK2AP1	CDK2-ASSOCIATED PROTEIN 1	20.9109	7	6.29182	145.152	5%_DWN
Hs.524161	RSU1	RAS SUPPRESSOR PROTEIN 1	20.9099	4	4.50652	83.6396	5%_DWN
Hs.105940	JRKL	JERKY HOMOLOG-LIKE (MOUSE)	20.9096	3	4.78942	62.7288	5%_DWN
Hs.67726	MARCO	MACROPHAGE RECEPTOR WITH COLLAGENOUS STRUCTURE	20.8856	5	4.62527	104.428	5%_DWN
Hs.55220	BAG2	BCL2-ASSOCIATED ATHANOGENE 2	20.6173	3	4.59133	61.852	5%_DWN
Hs.440544	CLIC4	CHLORIDE INTRACELLULAR CHANNEL 4	20.5819	3	4.94933	61.7457	5%_DWN
Hs.517582	MCM5	MCM5 MINICHROMOSOME MAINTENANCE DEFICIENT 5, CELL DIVISION CYCLE 46 (S...	20.528	6	5.13503	123.168	5%_DWN
Hs.66915	C22ORF16	CHROMOSOME 22 OPEN READING FRAME 16	20.5108	2	3.22689	41.0216	5%_DWN
Hs.87752	MSN	MOESIN	20.4192	8	6.52821	163.354	5%_DWN
Hs.487054	TCP1	T-COMPLEX 1	20.3844	3	4.30569	61.1531	5%_DWN
Hs.446149	LDHB	LACTATE DEHYDROGENASE B	20.3454	5	5.97668	101.727	5%_DWN
Hs.7956	#N/A	#N/A	20.3217	2	3.34257	40.6434	5%_DWN
Hs.235782	SLCO4A1	SOLUTE CARRIER ORGANIC ANION TRANSPORTER FAMILY, MEMBER 4A1	20.3029	2	4.21096	40.6057	5%_DWN
Hs.18166	DENND3	DENN/MADD DOMAIN CONTAINING 3	20.2654	2	4.10121	40.5308	5%_DWN
Hs.185055	MALL	MAL, T-CELL DIFFERENTIATION PROTEIN-LIKE	20.2164	6	5.52067	121.298	5%_DWN
Hs.104570	KLK8	KALLIKREIN 8 (NEUROPSIN/OVASIN)	20.2021	3	4.79624	60.6062	5%_DWN
Hs.204044	TNFRSF11A	TUMOR NECROSIS FACTOR RECEPTOR SUPERFAMILY, MEMBER 11A, NFKB ACTIVATOR	20.1608	3	3.49724	60.4824	5%_DWN
Hs.370379	ZNF462	ZINC FINGER PROTEIN 462	20.1354	2	3.20178	40.2708	5%_DWN
Hs.376208	LTB	LYMPHOTOXIN BETA (TNF SUPERFAMILY, MEMBER 3)	20.1222	4	4.39667	80.489	5%_DWN
Hs.370422	VLDLR	VERY LOW DENSITY LIPOPROTEIN RECEPTOR	20.011	4	4.77167	80.044	5%_DWN
Hs.379414	MFHAS1	MALIGNANT FIBROUS HISTIOCYTOMA AMPLIFIED SEQUENCE 1	19.9633	3	4.48283	59.8898	5%_DWN
Hs.62661	GBP1	GUANYLATE BINDING PROTEIN 1, INTERFERON-INDUCIBLE, 67KDA	19.9627	7	5.2413	139.739	5%_DWN
Hs.440604	PSMD7	PROTEASOME (PROSOME, MACROPAIN) 26S SUBUNIT, NON-ATPASE, 7 (MOV34 HOMO...	19.8729	3	4.67189	59.6188	5%_DWN
Hs.424788	TTC13	TETRATRICOPEPTIDE REPEAT DOMAIN 13	19.8728	3	4.00264	59.6185	5%_DWN
Hs.491767	LYN	V-YES-1 YAMAGUCHI SARCOMA VIRAL RELATED ONCOGENE HOMOLOG	19.859	8	6.64157	157.823	5%_DWN
Hs.9825	FAM96B	FAMILY WITH SEQUENCE SIMILARITY 96, MEMBER B	19.844	3	4.20546	59.532	5%_DWN
Hs.36761	HRASLS	HRAS-LIKE SUPPRESSOR	19.7925	5	5.51664	98.9623	5%_DWN
Hs.251673	DNMT3B	DNA (CYTOSINE-5-)-METHYLTRANSFERASE 3 BETA	19.7625	3	4.11412	59.2874	5%_DWN
Hs.473420	BTG3	BTG FAMILY, MEMBER 3	19.7601	7	5.56921	138.321	5%_DWN
Hs.416073	S100A8	S100 CALCIUM BINDING PROTEIN A8 (CALGRANULIN A)	19.7225	7	6.07852	138.058	5%_DWN
Hs.62180	ANLN	ANILLIN, ACTIN BINDING PROTEIN (SCRAPS HOMOLOG, DROSOPHILA)	19.7134	3	3.87929	59.1403	5%_DWN
Hs.488240	UPP1	URIDINE PHOSPHORYLASE 1	19.6612	5	5.31153	97.4717	5%_DWN
Hs.695	CSTB	CYSTATIN B (STEFIN B)	19.6523	6	5.14902	117.914	5%_DWN
Hs.40499	DKK1	DICKKOPF HOMOLOG 1 (XENOPUS LAEVIS)	19.6191	3	4.24156	58.8572	5%_DWN
Hs.435735	SLC5A6	SOLUTE CARRIER FAMILY 5 (SODIUM-DEPENDENT VITAMIN TRANSPORTER), MEMBER...	19.6122	5	5.15697	98.0608	5%_DWN
Hs.524014	SLC35F2	SOLUTE CARRIER FAMILY 35, MEMBER F2	19.6061	3	4.5049	58.8184	5%_DWN
Hs.91546	CYP26B1	CYTOCHROME P450, FAMILY 26, SUBFAMILY B, POLYPEPTIDE 1	19.5758	2	4.50591	39.1517	5%_DWN
Hs.127496	GTPBP8	GTP-BINDING PROTEIN 8 (PUTATIVE)	19.5626	3	4.84061	58.6879	5%_DWN
Hs.95612	DSC2	DESMOCOLLIN 2	19.5201	8	6.85774	156.161	5%_DWN
Hs.26225	GABRP	GAMMA-AMINOBUTYRIC ACID (GABA) A RECEPTOR, PI	19.4982	6	7.05803	116.989	5%_DWN
Hs.381081	PSMB9	PROTEASOME (PROSOME, MACROPAIN) SUBUNIT, BETA TYPE, 9 (LARGE MULTIFUNC...	19.4853	5	5.14114	97.4264	5%_DWN
Hs.434269	ARNTL2	ARYL HYDROCARBON RECEPTOR NUCLEAR TRANSLOCATOR-LIKE 2	19.4785	2	3.94304	38.9569	5%_DWN
Hs.26770	FABP7	FATTY ACID BINDING PROTEIN 7, BRAIN	19.4493	7	6.45733	136.145	5%_DWN
Hs.520421	PERP	PERP, TP53 APOPTOSIS EFFECTOR	19.4351	2	4.27119	38.8702	5%_DWN
Hs.531619	EMR2	EGF-LIKE MODULE CONTAINING, MUCIN-LIKE, HORMONE RECEPTOR-LIKE 2	19.4222	3	4.70159	58.2667	5%_DWN
Hs.9641	C1QA	COMPLEMENT COMPONENT 1, Q SUBCOMPONENT, A CHAIN	19.3832	3	4.16548	58.1495	5%_DWN
Hs.515126	ICAM1	INTERCELLULAR ADHESION MOLECULE 1 (CD54), HUMAN RHINOVIRUS RECEPTOR	19.3661	5	5.0326	96.8306	5%_DWN
Hs.414362	CYB5R2	CYTOCHROME B5 REDUCTASE 2	19.3632	4	4.23467	77.4174	5%_DWN
Hs.535668	IGLV6-57	IMMUNOGLOBULIN LAMBDA VARIABLE 6-57	19.3418	2	3.32635	38.6835	5%_DWN
Hs.410683	HOMER3	HOMER HOMOLOG 3 (DROSOPHILA)	19.2949	4	4.62602	77.1798	5%_DWN
Hs.436792	LMO4	LIM DOMAIN ONLY 4	19.247	5	5.63252	96.2348	5%_DWN
Hs.293130	VNN2	VANIN 2	19.2462	2	4.49972	38.4924	5%_DWN
Hs.77961	HLA-B	MAJOR HISTOCOMPATIBILITY COMPLEX, CLASS I, B	19.2269	3	3.84034	57.6808	5%_DWN
Hs.335413	NA	HYPOTHETICAL LOC150371	19.2142	2	3.22571	38.4285	5%_DWN
Hs.271387	CCL8	CHEMOKINE (C-C MOTIF) LIGAND 8	19.1737	4	4.84201	76.6947	5%_DWN
Hs.529408	BACE2	BETA-SITE APP-CLEAVING ENZYME 2	19.1506	5	4.95275	95.7529	5%_DWN
Hs.552	SRD5A1	STEROID-5-ALPHA-REDUCTASE, ALPHA POLYPEPTIDE 1 (3-OXO-5 ALPHA-STEROID ...	19.1443	5	4.90258	95.7215	5%_DWN
Hs.178098	ACE2	DKFZP434A014 PROTEIN	19.1427	2	3.66215	38.2854	5%_DWN
Hs.437153	MLXIP	MLX INTERACTING PROTEIN	19.099	3	3.72357	57.2015	5%_DWN
Hs.179718	MYBL2	V-MYB MYELOBLASTOSIS VIRAL ONCOGENE HOMOLOG (AVIAN)-LIKE 2	19.0916	8	5.73594	152.733	5%_DWN
Hs.271977	EN1	ENGRAILED HOMOLOG 1	19.0231	3	3.34268	57.0693	5%_DWN
Hs.104624	AQP9	AQUAPORIN 9	18.9803	4	4.58	75.5157	5%_DWN
Hs.409523	LAG3	LYMPHOCYTE-ACTIVATION GENE 3	18.9183	2	4.53557	37.8367	5%_DWN
Hs.449619	#N/A	#N/A	18.9083	2	3.75534	37.7468	5%_DWN
Hs.489207	ASNS	ASPARAGINE SYNTHETASE	18.8512	5	4.03359	94.2562	5%_DWN
Hs.546251	ECGF1	ENDOTHELIAL CELL GROWTH FACTOR 1 (PLATELET-DERIVED)	18.8438	2	4.36592	37.6877	5%_DWN
Hs.497350	PKP1	PLAKOPHILIN 1 (ECTODERMAL DYSPLASIA/SKIN FRAGILITY SYNDROME)	18.8326	4	3.77207	74.4145	5%_DWN
Hs.518464	PSMD2	PROTEASOME (PROSOME, MACROPAIN) 26S SUBUNIT, NON-ATPASE, 2	18.801	3	4.2171	56.4029	5%_DWN
Hs.32949	DEFB1	DEFENSIN, BETA 1	18.791	4	4.68584	75.1642	5%_DWN
Hs.272410	TLR8	TOLL-LIKE RECEPTOR 8	18.7541	2	3.23686	37.5082	5%_DWN
Hs.62771	FLJ20186	HYPOTHETICAL PROTEIN FLJ20186	18.7523	3	3.83742	56.2568	5%_DWN
Hs.149004	NA	HYPOTHETICAL GENE SUPPORTED BY AK125749	18.752	2	3.12987	36.4788	5%_DWN
Hs.501513	#N/A	#N/A	18.7343	3	3.60246	55.5801	5%_DWN
Hs.418367	NMU	NEUROMEDIN U	18.7017	4	4.87579	74.8067	5%_DWN
Hs.466154	DDA1	DDA1	18.6699	4	4.48838	74.6798	5%_DWN
Hs.149566	FMNL2	FORMIN-LIKE 2	18.6347	6	4.58586	108.519	5%_DWN
Hs.386470	NMB	NEUROMEDIN B	18.6039	4	4.33721	74.4156	5%_DWN
Hs.136713	VPREB3	PRE-B LYMPHOCYTE GENE 3	18.5426	2	3.78903	37.0851	5%_DWN
Hs.370603	TTC7A	TETRATRICOPEPTIDE REPEAT DOMAIN 7A	18.5094	2	3.3118	37.0188	5%_DWN
Hs.301974	LRP12	LOW DENSITY LIPOPROTEIN-RELATED PROTEIN 12	18.5036	2	3.77074	37.0072	5%_DWN
Hs.12102	SNX3	SORTING NEXIN 3	18.4038	3	4.44337	55.2114	5%_DWN
Hs.116724	AKR1B10	ALDO-KETO REDUCTASE FAMILY 1, MEMBER B11 (ALDOSE REDUCTASE-LIKE)	18.3545	2	4.31104	36.709	5%_DWN
Hs.486596	NHSL1	NHS-LIKE 1	18.3419	4	3.61457	73.3676	5%_DWN
Hs.527021	MRAS	MUSCLE RAS ONCOGENE HOMOLOG	18.3356	4	3.99113	73.3423	5%_DWN
Hs.26663	HERC5	HECT DOMAIN AND RLD 5	18.3321	2	4.51965	36.6643	5%_DWN
Hs.449599	#N/A	#N/A	18.2991	2	3.79798	36.5982	5%_DWN
Hs.310231	PAK1IP1	PAK1 INTERACTING PROTEIN 1	18.26	3	4.78781	54.7799	5%_DWN
Hs.445098	DEPDC1	DEP DOMAIN CONTAINING 1	18.1911	3	4.33154	54.5734	5%_DWN
Hs.489237	#N/A	#N/A	18.1148	2	3.71705	36.2297	5%_DWN
Hs.505154	FAM60A	FAMILY WITH SEQUENCE SIMILARITY 60, MEMBER A	18.0949	3	4.9258	54.2847	5%_DWN
Hs.388733	PNPT1	POLYRIBONUCLEOTIDE NUCLEOTIDYLTRANSFERASE 1	18.0502	2	3.33054	36.1004	5%_DWN
Hs.335393	CHIC2	CYSTEINE-RICH HYDROPHOBIC DOMAIN 2	17.9991	3	4.4225	50.7074	5%_DWN
Hs.413111	PLCG2	PHOSPHOLIPASE C, GAMMA 2 (PHOSPHATIDYLINOSITOL-SPECIFIC)	17.9632	7	5.85217	125.742	5%_DWN
Hs.518814	CXCL11	CHEMOKINE (C-X-C MOTIF) LIGAND 11	17.9493	3	4.61555	53.848	5%_DWN
Hs.272794	LAX1	LYMPHOCYTE TRANSMEMBRANE ADAPTOR 1	17.922	2	4.5087	35.8441	5%_DWN
Hs.517145	ENO1	ENOLASE 1, (ALPHA)	17.8794	5	4.00969	89.3971	5%_DWN
Hs.143961	CCL18	CHEMOKINE (C-C MOTIF) LIGAND 18 (PULMONARY AND ACTIVATION-REGULATED)	17.8681	6	4.68667	107.208	5%_DWN
Hs.524438	KRT6B	KERATIN 6B	17.8327	5	6.05345	89.1634	5%_DWN
Hs.522650	MAGED4	MELANOMA ANTIGEN FAMILY D, 4	17.8294	2	4.26712	35.6587	5%_DWN
Hs.413801	PSME4	PROTEASOME (PROSOME, MACROPAIN) ACTIVATOR SUBUNIT 4	17.8137	7	6.10831	124.696	5%_DWN
Hs.278658	KRTHB1	KERATIN, HAIR, BASIC, 1	17.8134	4	4.4253	71.2534	5%_DWN
Hs.516834	C20ORF46	CHROMOSOME 20 OPEN READING FRAME 46	17.807	2	4.08327	35.614	5%_DWN
Hs.14559	CEP55	CENTROSOMAL PROTEIN 55KDA	17.7358	6	4.84837	106.415	5%_DWN
Hs.7962	C1ORF59	CHROMOSOME 1 OPEN READING FRAME 59	17.7103	2	3.90953	35.4207	5%_DWN
Hs.467701	ODC1	ORNITHINE DECARBOXYLASE 1	17.654	8	5.85729	141.232	5%_DWN
Hs.1614	CHRNA5	CHOLINERGIC RECEPTOR, NICOTINIC, ALPHA 5	17.5773	3	4.52123	52.7318	5%_DWN
Hs.435166	LBR	LAMIN B RECEPTOR	17.5725	5	4.96945	87.8627	5%_DWN
Hs.413924	CXCL10	CHEMOKINE (C-X-C MOTIF) LIGAND 10	17.564	6	5.95794	105.384	5%_DWN
Hs.544577	GAPDH	GLYCERALDEHYDE-3-PHOSPHATE DEHYDROGENASE	17.5491	3	3.15783	52.6473	5%_DWN
Hs.438720	MCM7	MCM7 MINICHROMOSOME MAINTENANCE DEFICIENT 7 (S. CEREVISIAE)	17.5402	5	4.65854	87.701	5%_DWN
Hs.215766	GTPBP4	GTP BINDING PROTEIN 4	17.4768	6	4.9393	104.861	5%_DWN
Hs.38516	FAM89A	FAMILY WITH SEQUENCE SIMILARITY 89, MEMBER A	17.3209	2	3.67028	34.6418	5%_DWN
Hs.24976	ART3	ADP-RIBOSYLTRANSFERASE 3	17.2346	5	5.60371	86.1729	5%_DWN
Hs.163953	PLEKHG6	PLECKSTRIN HOMOLOGY DOMAIN CONTAINING, FAMILY G (WITH RHOGEF DOMAIN) M...	17.2311	2	3.73946	34.4622	5%_DWN
Hs.111554	ARL4C	ADP-RIBOSYLATION FACTOR-LIKE 4C	17.2219	7	5.42501	120.553	5%_DWN
Hs.367992	IMPA2	INOSITOL(MYO)-1(OR 4)-MONOPHOSPHATASE 2	17.2102	8	6.23128	137.682	5%_DWN
Hs.87247	HRK	HARAKIRI, BCL2 INTERACTING PROTEIN (CONTAINS ONLY BH3 DOMAIN)	17.2039	4	3.33193	68.8157	5%_DWN
Hs.171596	EPHA2	EPH RECEPTOR A2	17.1725	6	4.74609	101.437	5%_DWN
Hs.414407	KNTC2	KINETOCHORE ASSOCIATED 2	17.1306	5	5.33144	85.6531	5%_DWN
Hs.382202	CHI3L1	CHITINASE 3-LIKE 1 (CARTILAGE GLYCOPROTEIN-39)	17.0834	8	6.85682	136.667	5%_DWN
Hs.527778	CD82	CD82 ANTIGEN	17.0749	3	3.12708	51.2248	5%_DWN
Hs.11713	ELF5	E74-LIKE FACTOR 5 (ETS DOMAIN TRANSCRIPTION FACTOR)	16.9821	3	4.83722	50.9464	5%_DWN
Hs.404321	GARS	GLYCYL-TRNA SYNTHETASE	16.9226	8	5.6064	135.381	5%_DWN
Hs.473087	CTPS	CTP SYNTHASE	16.9161	7	5.06422	118.413	5%_DWN
Hs.213088	CHST12	CARBOHYDRATE (CHONDROITIN 4) SULFOTRANSFERASE 12	16.9071	3	4.54743	50.7212	5%_DWN
Hs.274263	RBM28	RNA BINDING MOTIF PROTEIN 28	16.9061	3	4.57382	50.7184	5%_DWN
Hs.461030	MGC11335	HYPOTHETICAL PROTEIN MGC11335	16.8738	3	3.8936	49.5349	5%_DWN
Hs.479220	PROM1	PROMININ 1	16.8702	7	5.49492	118.091	5%_DWN
Hs.449598	#N/A	#N/A	16.7873	3	3.72264	49.8425	5%_DWN
Hs.524117	IL15RA	INTERLEUKIN 15 RECEPTOR, ALPHA	16.7854	7	5.64293	117.498	5%_DWN
Hs.489448	APS	ADAPTOR PROTEIN WITH PLECKSTRIN HOMOLOGY AND SRC HOMOLOGY 2 DOMAINS	16.7809	4	4.03643	67.1235	5%_DWN
Hs.524390	K-ALPHA-1	TUBULIN, ALPHA, UBIQUITOUS	16.7548	2	3.53007	33.5095	5%_DWN
Hs.511092	#N/A	#N/A	16.7532	2	4.46858	33.5064	5%_DWN
Hs.497200	PLA2G4A	PHOSPHOLIPASE A2, GROUP IVA (CYTOSOLIC, CALCIUM-DEPENDENT)	16.7386	4	4.84201	66.9544	5%_DWN
Hs.476093	CDCP1	CUB DOMAIN CONTAINING PROTEIN 1	16.7302	2	3.51378	33.4605	5%_DWN
Hs.253736	LRIG3	LEUCINE-RICH REPEATS AND IMMUNOGLOBULIN-LIKE DOMAINS 3	16.7206	3	3.9259	50.1617	5%_DWN
Hs.349306	FLJ31951	HYPOTHETICAL PROTEIN FLJ31951	16.7131	3	3.14257	47.1306	5%_DWN
Hs.481720	MYO10	MYOSIN X	16.7057	6	4.7292	100.158	5%_DWN
Hs.502004	RRAS2	RELATED RAS VIRAL (R-RAS) ONCOGENE HOMOLOG 2	16.6938	5	5.2123	83.4688	5%_DWN
Hs.243678	SOX8	SRY (SEX DETERMINING REGION Y)-BOX 8	16.6823	2	3.31795	33.3646	5%_DWN
Hs.840	INDO	INDOLEAMINE-PYRROLE 2,3 DIOXYGENASE	16.6662	7	5.88383	116.664	5%_DWN
Hs.493919	MPZL1	MYELIN PROTEIN ZERO-LIKE 1	16.6087	5	4.50382	83.0437	5%_DWN
Hs.127286	LOC346887	SIMILAR TO SOLUTE CARRIER FAMILY 16 (MONOCARBOXYLIC ACID TRANSPORTERS)...	16.6037	2	3.18285	33.2075	5%_DWN
Hs.433419	COX4I1	CYTOCHROME C OXIDASE SUBUNIT IV ISOFORM 1	16.6027	3	3.94969	49.8082	5%_DWN
Hs.465102	LIPG	LIPASE, ENDOTHELIAL	16.5691	4	3.98238	66.2764	5%_DWN
Hs.531668	CX3CL1	CHEMOKINE (C-X3-C MOTIF) LIGAND 1	16.5674	9	9.21749	149.106	5%_DWN
Hs.157726	NA	HYPOTHETICAL GENE SUPPORTED BY AK000477	16.5652	3	3.36723	49.1631	5%_DWN
Hs.510396	BCL11B	B-CELL CLL/LYMPHOMA 11B (ZINC FINGER PROTEIN)	16.563	3	4.24204	49.689	5%_DWN
Hs.13662	TMEM109	TRANSMEMBRANE PROTEIN 109	16.5608	3	4.55779	48.8383	5%_DWN
Hs.546467	#N/A	#N/A	16.5303	2	3.23305	33.0605	5%_DWN
Hs.9573	ABCF1	ATP-BINDING CASSETTE, SUB-FAMILY F (GCN20), MEMBER 1	16.5214	4	4.74402	63.5945	5%_DWN
Hs.279651	MIA	MELANOMA INHIBITORY ACTIVITY	16.5179	4	4.9282	66.0716	5%_DWN
Hs.88297	STK17B	SERINE/THREONINE KINASE 17B (APOPTOSIS-INDUCING)	16.514	4	5.43359	66.0561	5%_DWN
Hs.118552	TMEM132A	TRANSMEMBRANE PROTEIN 132A	16.5114	3	4.75631	49.5342	5%_DWN
Hs.523526	E2F8	E2F TRANSCRIPTION FACTOR 8	16.509	2	3.20145	33.018	5%_DWN
Hs.517265	SLAMF7	SLAM FAMILY MEMBER 7	16.4989	2	3.48114	32.9978	5%_DWN
Hs.468140	FAM98A	FAMILY WITH SEQUENCE SIMILARITY 98, MEMBER A	16.4906	3	3.93055	49.4717	5%_DWN
Hs.3416	ADFP	ADIPOSE DIFFERENTIATION-RELATED PROTEIN	16.462	6	4.64814	98.772	5%_DWN
Hs.458360	UCK2	URIDINE-CYTIDINE KINASE 2	16.4568	8	5.997	131.655	5%_DWN
Hs.490238	NUP205	NUCLEOPORIN 205KDA	16.4209	6	4.74597	98.5256	5%_DWN
Hs.381008	HLA-E	MAJOR HISTOCOMPATIBILITY COMPLEX, CLASS I, E	16.4188	5	5.21399	79.8821	5%_DWN
Hs.546478	#N/A	#N/A	16.4056	2	3.50833	32.8112	5%_DWN
Hs.9688	CD300A	CD300A ANTIGEN	16.4046	3	3.22147	49.2137	5%_DWN
Hs.472630	SAMHD1	SAM DOMAIN AND HD DOMAIN 1	16.3995	3	4.01673	49.1984	5%_DWN
Hs.21765	FADS3	FATTY ACID DESATURASE 3	16.3932	2	3.56344	32.7864	5%_DWN
Hs.530904	CSRP2	CYSTEINE AND GLYCINE-RICH PROTEIN 2	16.3815	8	6.32886	131.052	5%_DWN
Hs.187058	DTX2	KIAA1528 PROTEIN	16.3614	2	3.31058	32.7228	5%_DWN
Hs.477481	MCM2	MCM2 MINICHROMOSOME MAINTENANCE DEFICIENT 2, MITOTIN (S. CEREVISIAE)	16.3457	4	4.94438	65.3829	5%_DWN
Hs.237856	SLC15A3	SOLUTE CARRIER FAMILY 15, MEMBER 3	16.3346	2	4.03886	32.6691	5%_DWN
Hs.136912	ZBED2	ZINC FINGER, BED-TYPE CONTAINING 2	16.3339	2	4.29223	32.6679	5%_DWN
Hs.127189	CA13	CARBONIC ANHYDRASE XIII	16.3333	2	3.82103	11.4688	5%_DWN
Hs.35354	IGF2BP2	INSULIN-LIKE GROWTH FACTOR 2 MRNA BINDING PROTEIN 2	16.3098	3	3.98328	44.2479	5%_DWN
Hs.435461	#N/A	#N/A	16.3082	2	3.64017	32.6163	5%_DWN
Hs.408614	ST8SIA1	ST8 ALPHA-N-ACETYL-NEURAMINIDE ALPHA-2,8-SIALYLTRANSFERASE 1	16.2461	8	6.20873	129.969	5%_DWN
Hs.12229	KLF11	KRUPPEL-LIKE FACTOR 11	16.2441	3	4.37311	48.7323	5%_DWN
Hs.405619	PRTFDC1	PHOSPHORIBOSYL TRANSFERASE DOMAIN CONTAINING 1	16.2167	2	3.12791	32.4333	5%_DWN
Hs.277704	HYOU1	HYPOXIA UP-REGULATED 1	16.175	4	4.95599	64.7	5%_DWN
Hs.7879	IFRD1	INTERFERON-RELATED DEVELOPMENTAL REGULATOR 1	16.1527	8	6.41416	128.434	5%_DWN
Hs.125962	TFEC	TRANSCRIPTION FACTOR EC	16.1396	2	4.50834	32.2791	5%_DWN
Hs.120483	39328	SEPTIN 3	16.1244	2	3.34163	32.2488	5%_DWN
Hs.89545	PSMB4	PROTEASOME (PROSOME, MACROPAIN) SUBUNIT, BETA TYPE, 4	16.1078	4	4.42374	64.4311	5%_DWN
Hs.523836	GSTP1	GLUTATHIONE S-TRANSFERASE PI	16.0984	9	6.93133	144.886	5%_DWN
Hs.518805	HMGA1	HIGH MOBILITY GROUP AT-HOOK 1	16.0443	8	5.55917	128.151	5%_DWN
Hs.153357	PLOD3	PROCOLLAGEN-LYSINE, 2-OXOGLUTARATE 5-DIOXYGENASE 3	16.0302	7	5.32045	112.154	5%_DWN
Hs.508234	KLF5	KRUPPEL-LIKE FACTOR 5 (INTESTINAL)	16.0222	5	5.47969	80.1109	5%_DWN
Hs.153752	CDC25B	CELL DIVISION CYCLE 25B	15.9865	9	6.00214	143.553	5%_DWN
Hs.98475	TMBIM1	TRANSMEMBRANE BAX INHIBITOR MOTIF CONTAINING 1	15.962	3	4.56675	47.8859	5%_DWN
Hs.497599	WARS	INTERFERON-INDUCED PROTEIN 53	15.9142	7	5.17272	111.399	5%_DWN
Hs.73291	WDR12	WD REPEAT DOMAIN 12	15.9109	2	4.45373	31.8219	5%_DWN
Hs.81170	PIM1	PIM-1 ONCOGENE	15.9109	8	5.13481	127.025	5%_DWN
Hs.514470	SLC25A19	SOLUTE CARRIER FAMILY 25 (MITOCHONDRIAL DEOXYNUCLEOTIDE CARRIER), MEMB...	15.884	4	3.1717	63.3138	5%_DWN
Hs.9029	KRT23	KERATIN 23 (HISTONE DEACETYLASE INDUCIBLE)	15.8575	4	4.64094	63.4299	5%_DWN
Hs.75093	PLOD1	PROCOLLAGEN-LYSINE 1, 2-OXOGLUTARATE 5-DIOXYGENASE 1	15.8483	9	6.72512	142.634	5%_DWN
Hs.517622	UNC84B	UNC-84 HOMOLOG B (C. ELEGANS)	15.8235	4	4.73594	63.0222	5%_DWN
Hs.75117	ILF2	INTERLEUKIN ENHANCER BINDING FACTOR 2, 45KDA	15.8088	5	5.56781	79.0439	5%_DWN
Hs.239	FOXM1	FORKHEAD BOX M1	15.7384	7	5.98074	110.169	5%_DWN
Hs.21958	STOX2	STORKHEAD BOX 2	15.735	2	3.21275	31.47	5%_DWN
Hs.496096	PIM2	PIM-2 ONCOGENE	15.6997	5	5.1394	78.4986	5%_DWN
Hs.8904	VSIG4	V-SET AND IMMUNOGLOBULIN DOMAIN CONTAINING 4	15.6792	3	3.85009	47.0376	5%_DWN
Hs.396393	UBE2S	UBIQUITIN-CONJUGATING ENZYME E2S	15.6743	4	5.14809	62.6973	5%_DWN
Hs.546280	#N/A	#N/A	15.6478	5	4.44117	77.3641	5%_DWN
Hs.518236	SEC61A1	SEC61 ALPHA 1 SUBUNIT (S. CEREVISIAE)	15.6457	3	3.89703	46.937	5%_DWN
Hs.484678	TBC1D7	TBC1 DOMAIN FAMILY, MEMBER 7	15.6415	2	3.36751	31.2831	5%_DWN
Hs.371889	ATP1A1	ATPASE, NA+/K+ TRANSPORTING, ALPHA 1 POLYPEPTIDE	15.6378	4	5.13116	62.0822	5%_DWN
Hs.154510	CBR3	CARBONYL REDUCTASE 3	15.6115	3	4.87622	46.8346	5%_DWN
Hs.197644	HECA	HEADCASE HOMOLOG (DROSOPHILA)	15.5698	3	4.58198	46.7094	5%_DWN
Hs.82316	IFI44	INTERFERON-INDUCED PROTEIN 44	15.5686	3	4.2835	46.7057	5%_DWN
Hs.533551	PPRC1	PEROXISOME PROLIFERATIVE ACTIVATED RECEPTOR, GAMMA, COACTIVATOR-RELATE...	15.5674	3	4.57357	46.7021	5%_DWN
Hs.143811	APIN	APIN PROTEIN	15.545	2	3.66045	31.0899	5%_DWN
Hs.115325	RAB7L1	RAB7, MEMBER RAS ONCOGENE FAMILY-LIKE 1	15.5279	3	5.20597	46.5837	5%_DWN
Hs.436023	PRDM1	PR DOMAIN CONTAINING 1, WITH ZNF DOMAIN	15.5091	2	3.75104	31.0183	5%_DWN
Hs.205572	KIAA0922	KIAA0922	15.5048	3	4.28561	46.3855	5%_DWN
Hs.291363	CHEK2	CHK2 CHECKPOINT HOMOLOG (S. POMBE)	15.4903	3	4.935	46.471	5%_DWN
Hs.458276	NFKBIE	NUCLEAR FACTOR OF KAPPA LIGHT POLYPEPTIDE GENE ENHANCER IN B-CELLS INH...	15.4342	4	4.38788	61.737	5%_DWN
Hs.148685	GPRC5B	G PROTEIN-COUPLED RECEPTOR, FAMILY C, GROUP 5, MEMBER B	15.4208	6	4.53644	92.3167	5%_DWN
Hs.56247	ICOS	INDUCIBLE T-CELL CO-STIMULATOR	15.3898	2	4.45966	30.7795	5%_DWN
Hs.477789	ATP1B3	ATPASE, NA+/K+ TRANSPORTING, BETA 3 POLYPEPTIDE	15.3863	8	5.84944	118.294	5%_DWN
Hs.307905	RELB	V-REL RETICULOENDOTHELIOSIS VIRAL ONCOGENE HOMOLOG B, NUCLEAR FACTOR O...	15.3555	6	5.50627	92.1332	5%_DWN
Hs.13014	ARFGAP3	ADP-RIBOSYLATION FACTOR GTPASE ACTIVATING PROTEIN 3	15.3532	2	4.19532	30.7065	5%_DWN
Hs.162795	HSD17B2	HYDROXYSTEROID (17-BETA) DEHYDROGENASE 2	15.3505	4	4.64282	61.0589	5%_DWN
Hs.528300	PITRM1	PITRILYSIN METALLOPEPTIDASE 1	15.3504	5	4.63714	76.7518	5%_DWN
Hs.475103	NUP50	NUCLEOPORIN 50KDA	15.3489	3	3.35646	46.0468	5%_DWN
Hs.306423	LOC339524	HYPOTHETICAL PROTEIN LOC339524	15.3462	2	3.22733	25.4827	5%_DWN
Hs.249125	TLX3	T-CELL LEUKEMIA HOMEOBOX 3	15.3355	2	3.22604	30.6711	5%_DWN
Hs.62185	SLC9A6	SOLUTE CARRIER FAMILY 9 (SODIUM/HYDROGEN EXCHANGER), MEMBER 6	15.3054	7	5.24863	106.977	5%_DWN
Hs.173946	PAPD1	PAP ASSOCIATED DOMAIN CONTAINING 1	15.281	3	4.13245	45.4499	5%_DWN
Hs.19492	PCDH8	PROTOCADHERIN 8	15.2807	3	3.77735	45.842	5%_DWN
Hs.110702	TMEM32	TRANSMEMBRANE PROTEIN 32	15.2584	2	3.1993	30.5167	5%_DWN
Hs.1869	PGM1	PHOSPHOGLUCOMUTASE 1	15.213	7	5.20457	106.491	5%_DWN
Hs.476706	SSBP3	SINGLE STRANDED DNA BINDING PROTEIN 3	15.1658	2	3.19105	30.3316	5%_DWN
Hs.16064	CNKSR3	CNKSR FAMILY MEMBER 3	15.136	2	3.55293	30.2719	5%_DWN
Hs.444831	#N/A	#N/A	15.1358	2	3.85228	30.2716	5%_DWN
Hs.173094	TSPYL5	TSPY-LIKE 5	15.1159	3	5.03867	45.3476	5%_DWN
Hs.131269	RARRES1	RETINOIC ACID RECEPTOR RESPONDER (TAZAROTENE INDUCED) 1	15.1122	7	5.48134	105.785	5%_DWN
Hs.3100	KARS	LYSYL-TRNA SYNTHETASE	15.1076	8	5.90221	120.861	5%_DWN
Hs.79361	KLK6	KALLIKREIN 6 (NEUROSIN, ZYME)	15.0816	6	5.11465	90.4498	5%_DWN
Hs.147434	TRAF3IP3	TRAF3 INTERACTING PROTEIN 3	15.0782	2	4.22809	30.1564	5%_DWN
Hs.404741	NFE2L3	NUCLEAR FACTOR (ERYTHROID-DERIVED 2)-LIKE 3	15.0779	5	4.67774	74.5663	5%_DWN
Hs.519872	#N/A	#N/A	15.065	2	3.38631	30.1301	5%_DWN
Hs.511756	RPP40	RIBONUCLEASE P 40KDA SUBUNIT	15.0519	3	5.30071	45.1556	5%_DWN
Hs.529638	#N/A	#N/A	15.0401	2	3.84699	30.0802	5%_DWN
Hs.114062	PTPLA	PROTEIN TYROSINE PHOSPHATASE-LIKE (PROLINE INSTEAD OF CATALYTIC ARGINI...	15.0124	3	4.43777	43.8247	5%_DWN
Hs.507162	VPS37B	VACUOLAR PROTEIN SORTING 37B (YEAST)	14.9865	3	4.5248	44.7883	5%_DWN
Hs.103106	LSM2	LSM2 HOMOLOG, U6 SMALL NUCLEAR RNA ASSOCIATED (S. CEREVISIAE)	14.9843	3	4.58093	44.9528	5%_DWN
Hs.440899	TTYH3	TWEETY HOMOLOG 3 (DROSOPHILA)	14.9821	5	4.05492	74.9107	5%_DWN
Hs.406094	GPR37	G PROTEIN-COUPLED RECEPTOR 37 (ENDOTHELIN RECEPTOR TYPE B-LIKE)	14.9802	3	3.89561	44.8933	5%_DWN
Hs.282557	#N/A	#N/A	14.9726	5	4.04766	74.8632	5%_DWN
Hs.533549	EIF2B3	EUKARYOTIC TRANSLATION INITIATION FACTOR 2B, SUBUNIT 3 GAMMA, 58KDA	14.9565	2	3.58232	29.9131	5%_DWN
Hs.511755	#N/A	#N/A	14.9524	2	3.61569	29.9048	5%_DWN
Hs.69360	KIF2C	KINESIN FAMILY MEMBER 2C	14.9452	8	5.00305	117.329	5%_DWN
Hs.3094	JOSD1	JOSEPHIN DOMAIN CONTAINING 1	14.9123	7	5.94633	104.386	5%_DWN
Hs.492314	LAPTM4B	LYSOSOMAL ASSOCIATED PROTEIN TRANSMEMBRANE 4 BETA	14.8965	5	4.44134	74.4823	5%_DWN
Hs.269408	E2F3	E2F TRANSCRIPTION FACTOR 3	14.8495	3	3.88196	44.5485	5%_DWN
Hs.444637	#N/A	#N/A	14.8312	8	7.0397	118.649	5%_DWN
Hs.460124	PHF19	PHD FINGER PROTEIN 19	14.8311	2	3.2425	29.6622	5%_DWN
Hs.411501	KRT7	KERATIN 7	14.8306	8	7.66048	118.645	5%_DWN
Hs.50403	TBX19	T-BOX 19	14.8127	3	4.78928	44.4381	5%_DWN
Hs.407135	#N/A	#N/A	14.7901	5	4.58079	73.9507	5%_DWN
Hs.98643	RAP2B	RAP2B, MEMBER OF RAS ONCOGENE FAMILY	14.7763	3	4.04279	41.8988	5%_DWN
Hs.436187	TRIP13	THYROID HORMONE RECEPTOR INTERACTOR 13	14.7613	8	6.11013	115.844	5%_DWN
Hs.288193	KPNA4	KARYOPHERIN ALPHA 4 (IMPORTIN ALPHA 3)	14.7534	4	3.98722	59.0137	5%_DWN
Hs.124854	C7ORF13	HYPOTHETICAL BRAIN PROTEIN MY040	14.742	2	3.46085	29.4841	5%_DWN
Hs.371416	CARM1	COACTIVATOR-ASSOCIATED ARGININE METHYLTRANSFERASE 1	14.7263	2	4.13423	29.4525	5%_DWN
Hs.12211	SLC35C1	SOLUTE CARRIER FAMILY 35, MEMBER C1	14.7082	5	3.96012	73.5409	5%_DWN
Hs.129719	TGM5	TRANSGLUTAMINASE 5	14.6951	2	3.29561	29.3903	5%_DWN
Hs.520494	C1ORF198	CHROMOSOME 1 OPEN READING FRAME 198	14.6895	4	4.38197	58.758	5%_DWN
Hs.370359	NFIB	NUCLEAR FACTOR I/B	14.6886	9	10.1635	132.198	5%_DWN
Hs.474822	BAIAP2L2	BAI1-ASSOCIATED PROTEIN 2-LIKE 2	14.6739	3	3.88561	44.0218	5%_DWN
Hs.44532	UBD	UBIQUITIN D	14.6658	4	4.69229	58.6632	5%_DWN
Hs.538374	FLJ34077	WEAKLY SIMILAR TO ZINC FINGER PROTEIN 195	14.6312	2	3.99934	0.602072	5%_DWN
Hs.170019	RUNX3	RUNT-RELATED TRANSCRIPTION FACTOR 3	14.6274	9	5.96412	131.646	5%_DWN
Hs.85137	CCNA2	CYCLIN A2	14.5266	9	5.47481	130.739	5%_DWN
Hs.241517	POLQ	POLYMERASE (DNA DIRECTED), THETA	14.513	2	4.22861	29.0261	5%_DWN
Hs.431550	MAP4K4	MITOGEN-ACTIVATED PROTEIN KINASE KINASE KINASE KINASE 4	14.5073	3	3.75172	41.5865	5%_DWN
Hs.132781	IL27RA	INTERLEUKIN 27 RECEPTOR, ALPHA	14.5055	3	4.71706	43.5164	5%_DWN
Hs.522568	PLCXD1	PHOSPHATIDYLINOSITOL-SPECIFIC PHOSPHOLIPASE C, X DOMAIN CONTAINING 1	14.5001	3	4.08298	43.3777	5%_DWN
Hs.412842	C10ORF7	CHROMOSOME 10 OPEN READING FRAME 7	14.4944	7	4.9443	101.461	5%_DWN
Hs.7165	ZNF259	ZINC FINGER PROTEIN 259	14.4866	3	4.50676	43.4599	5%_DWN
Hs.432438	EML4	ECHINODERM MICROTUBULE ASSOCIATED PROTEIN LIKE 4	14.4527	5	4.11557	71.8768	5%_DWN
Hs.502745	FADS2	FATTY ACID DESATURASE 2	14.4446	4	4.48699	57.7269	5%_DWN
Hs.6418	GPR175	SEVEN TRANSMEMBRANE DOMAIN ORPHAN RECEPTOR	14.4323	3	4.50097	43.2969	5%_DWN
Hs.211600	TNFAIP3	TUMOR NECROSIS FACTOR, ALPHA-INDUCED PROTEIN 3	14.4149	7	6.13051	99.9846	5%_DWN
Hs.514033	SPAG5	SPERM ASSOCIATED ANTIGEN 5	14.3905	3	4.54024	43.1716	5%_DWN
Hs.126248	COL9A3	COLLAGEN, TYPE IX, ALPHA 3	14.3783	5	4.57775	66.3225	5%_DWN
Hs.523009	SPOCK2	SPARC/OSTEONECTIN, CWCV AND KAZAL-LIKE DOMAINS PROTEOGLYCAN (TESTICAN)...	14.3711	6	4.46751	85.3872	5%_DWN
Hs.245372	C19ORF28	HYPOTHETICAL PROTEIN PP3501	14.371	3	4.05075	31.5357	5%_DWN
Hs.421986	CXCR4	CHEMOKINE (C-X-C MOTIF) RECEPTOR 4	14.3623	7	5.26754	99.4436	5%_DWN
Hs.516837	SMG5	SMG-5 HOMOLOG, NONSENSE MEDIATED MRNA DECAY FACTOR (C. ELEGANS)	14.3595	3	4.58438	43.0784	5%_DWN
Hs.165551	#N/A	#N/A	14.3548	5	4.09334	71.6506	5%_DWN
Hs.406551	LOC388272	SIMILAR TO RIKEN CDNA 4921524J17	14.3259	2	3.33233	28.6517	5%_DWN
Hs.86543	GYLTL1B	GLYCOSYLTRANSFERASE-LIKE 1B	14.3175	2	3.24551	28.6349	5%_DWN
Hs.521212	AKR1B1	ALDO-KETO REDUCTASE FAMILY 1, MEMBER B1 (ALDOSE REDUCTASE)	14.2975	3	4.45062	42.8924	5%_DWN
Hs.159422	ITR	INTIMAL THICKNESS-RELATED RECEPTOR	14.2936	3	3.27745	42.8807	5%_DWN
Hs.14468	PPAN	PETER PAN HOMOLOG (DROSOPHILA)	14.284	3	4.27493	42.8521	5%_DWN
Hs.248017	GAPDHS	GLYCERALDEHYDE-3-PHOSPHATE DEHYDROGENASE, SPERMATOGENIC	14.2609	3	3.24564	40.6059	5%_DWN
Hs.288741	#N/A	#N/A	14.2607	4	5.11724	57.0427	5%_DWN
Hs.26570	FLJ20422	HYPOTHETICAL PROTEIN FLJ20422	14.2033	2	4.0665	28.4066	5%_DWN
Hs.546463	#N/A	#N/A	14.1155	2	3.62287	28.2309	5%_DWN
Hs.308045	BRRN1	BARREN HOMOLOG 1 (DROSOPHILA)	14.0779	7	5.15497	98.5453	5%_DWN
Hs.444118	MCM6	MCM6 MINICHROMOSOME MAINTENANCE DEFICIENT 6 (MIS5 HOMOLOG, S. POMBE) (...	14.0634	9	6.61707	126.57	5%_DWN
Hs.529735	AADAT	AMINOADIPATE AMINOTRANSFERASE	14.0623	3	3.27912	41.0473	5%_DWN
Hs.239666	C1GALT1	CORE 1 SYNTHASE, GLYCOPROTEIN-N-ACETYLGALACTOSAMINE 3-BETA-GALACTOSYLT...	14.0547	4	4.9418	56.2188	5%_DWN
Hs.77542	PTAFR	PLATELET-ACTIVATING FACTOR RECEPTOR	14.0358	2	4.0233	28.0717	5%_DWN
Hs.93304	#N/A	#N/A	14.0139	7	4.77925	97.3617	5%_DWN
Hs.408767	CRYAB	CRYSTALLIN, ALPHA B	13.9935	8	6.9799	111.948	5%_DWN
Hs.38260	USP18	UBIQUITIN SPECIFIC PEPTIDASE 18	13.9767	3	4.56048	41.93	5%_DWN
Hs.510172	HIVEP2	HUMAN IMMUNODEFICIENCY VIRUS TYPE I ENHANCER BINDING PROTEIN 2	13.9762	6	4.58676	76.6676	5%_DWN
Hs.270845	KIF23	KINESIN FAMILY MEMBER 23	13.9523	8	6.85158	111.618	5%_DWN
Hs.292579	PTDSS1	PHOSPHATIDYLSERINE SYNTHASE 1	13.9436	8	5.64364	105.648	5%_DWN
Hs.350966	PTTG1	PITUITARY TUMOR-TRANSFORMING 1	13.9403	6	4.91789	82.6675	5%_DWN
Hs.506713	TRPV4	TRANSIENT RECEPTOR POTENTIAL CATION CHANNEL, SUBFAMILY V, MEMBER 4	13.9296	3	3.63717	41.7889	5%_DWN
Hs.463320	OSBPL7	OXYSTEROL BINDING PROTEIN-LIKE 7	13.913	2	3.32741	5.31908	5%_DWN
Hs.302047	#N/A	#N/A	13.8866	5	4.28151	69.4331	5%_DWN
Hs.106880	BYSL	BYSTIN-LIKE	13.8708	7	5.71558	97.0956	5%_DWN
Hs.159971	DERL3	DER1-LIKE DOMAIN FAMILY, MEMBER 3	13.8562	2	3.14511	25.2257	5%_DWN
Hs.370487	B4GALT5	UDP-GAL:BETAGLCNAC BETA 1,4- GALACTOSYLTRANSFERASE, POLYPEPTIDE 5	13.8523	3	5.10031	41.5569	5%_DWN
Hs.533934	FLJ20254	HYPOTHETICAL PROTEIN FLJ20254	13.8224	3	4.29751	41.4672	5%_DWN
Hs.525610	C14ORF172	CHROMOSOME 14 OPEN READING FRAME 172	13.8209	2	3.31512	27.6418	5%_DWN
Hs.88012	SIT1	SIGNALING THRESHOLD REGULATING TRANSMEMBRANE ADAPTOR 1	13.8155	2	3.6067	27.6311	5%_DWN
Hs.499953	H2AFY2	H2A HISTONE FAMILY, MEMBER Y2	13.8082	3	4.50485	41.4247	5%_DWN
Hs.523220	RAD54L	RAD54-LIKE (S. CEREVISIAE)	13.7665	5	4.05171	67.546	5%_DWN
Hs.221889	CSDA	COLD SHOCK DOMAIN PROTEIN A	13.7626	8	5.8263	110.1	5%_DWN
Hs.485360	TFEB	TRANSCRIPTION FACTOR EB	13.7549	2	3.82918	27.5099	5%_DWN
Hs.433154	PLSCR3	PHOSPHOLIPID SCRAMBLASE 3	13.7416	3	4.89706	41.2248	5%_DWN
Hs.301921	CCR1	CHEMOKINE (C-C MOTIF) RECEPTOR 1	13.7394	7	5.22295	87.8554	5%_DWN
Hs.476525	TMEM48	TRANSMEMBRANE PROTEIN 48	13.6698	3	3.97439	41.0094	5%_DWN
Hs.27267	TSPAN33	TETRASPANIN 33	13.6413	2	3.23874	27.2825	5%_DWN
Hs.512599	CDKN2A	CYCLIN-DEPENDENT KINASE INHIBITOR 2A (MELANOMA, P16, INHIBITS CDK4)	13.6353	6	4.40928	81.1033	5%_DWN
Hs.528024	#N/A	#N/A	13.6275	3	3.79344	40.8826	5%_DWN
Hs.532296	C9ORF40	CHROMOSOME 9 OPEN READING FRAME 40	13.6048	3	4.72166	40.8143	5%_DWN
Hs.75668	MFSD2	MAJOR FACILITATOR SUPERFAMILY DOMAIN CONTAINING 2	13.5983	2	3.16388	27.0906	5%_DWN
Hs.313	SPP1	SECRETED PHOSPHOPROTEIN 1 (OSTEOPONTIN, BONE SIALOPROTEIN I, EARLY T-L...	13.587	3	3.81301	40.7611	5%_DWN
Hs.329512	#N/A	#N/A	13.5691	3	3.64264	40.7074	5%_DWN
Hs.333181	KLHL6	KELCH-LIKE 6 (DROSOPHILA)	13.5493	2	3.14047	27.0985	5%_DWN
Hs.532461	RRAGC	RAS-RELATED GTP BINDING C	13.5401	2	3.88223	27.0801	5%_DWN
Hs.54483	NMI	N-MYC (AND STAT) INTERACTOR	13.533	8	6.1541	108.264	5%_DWN
Hs.521903	LY6E	LYMPHOCYTE ANTIGEN 6 COMPLEX, LOCUS E	13.5192	6	5.80011	81.1151	5%_DWN
Hs.426696	FLJ20516	TIMELESS-INTERACTING PROTEIN	13.5186	3	4.59036	40.5558	5%_DWN
Hs.289347	DHRS3	DEHYDROGENASE/REDUCTASE (SDR FAMILY) MEMBER 3	13.5175	2	3.76699	27.0349	5%_DWN
Hs.528763	SNRPA1	SMALL NUCLEAR RIBONUCLEOPROTEIN POLYPEPTIDE A'	13.513	6	4.67832	81.0781	5%_DWN
Hs.502235	PAX6	PAIRED BOX GENE 6 (ANIRIDIA, KERATITIS)	13.5066	3	4.30643	40.5197	5%_DWN
Hs.417004	S100A11	S100 CALCIUM BINDING PROTEIN A11 (CALGIZZARIN)	13.4854	8	5.79838	107.883	5%_DWN
Hs.367762	KRT6A	KERATIN 6A	13.4678	2	3.21548	26.9356	5%_DWN
Hs.3352	HDAC2	HISTONE DEACETYLASE 2	13.4352	7	7.30197	90.4105	5%_DWN
Hs.173536	PRKD3	PROTEIN KINASE D3	13.433	5	4.38315	67.1651	5%_DWN
Hs.532851	RNASEH2A	RIBONUCLEASE H2, LARGE SUBUNIT	13.4224	2	4.43257	26.8449	5%_DWN
Hs.1183	DUSP2	DUAL SPECIFICITY PHOSPHATASE 2	13.4129	5	4.82883	67.0644	5%_DWN
Hs.485915	C6ORF166	CHROMOSOME 6 OPEN READING FRAME 166	13.3986	3	5.28836	40.1959	5%_DWN
Hs.48499	VPS54	VACUOLAR PROTEIN SORTING 54 (YEAST)	13.3877	3	3.88912	40.1632	5%_DWN
Hs.472054	C20ORF42	CHROMOSOME 20 OPEN READING FRAME 42	13.3811	5	4.47303	66.9054	5%_DWN
Hs.470804	UBE2E3	UBIQUITIN-CONJUGATING ENZYME E2E 3 (UBC4/5 HOMOLOG, YEAST)	13.3709	5	4.24763	66.7628	5%_DWN
Hs.93764	CPA4	CARBOXYPEPTIDASE A4	13.3631	4	4.64896	53.4525	5%_DWN
Hs.144845	BBOX1	BUTYROBETAINE (GAMMA), 2-OXOGLUTARATE DIOXYGENASE (GAMMA-BUTYROBETAINE...	13.3473	5	3.90968	66.4684	5%_DWN
Hs.505469	RACGAP1	RAC GTPASE ACTIVATING PROTEIN 1	13.3407	3	4.39885	40.0222	5%_DWN
Hs.244723	CCNE1	CYCLIN E1	13.3319	9	6.42365	119.927	5%_DWN
Hs.444046	NETO2	HYPOTHETICAL PROTEIN FLJ10430	13.3182	3	4.171	39.9545	5%_DWN
Hs.109225	VCAM1	VASCULAR CELL ADHESION MOLECULE 1	13.3161	7	6.23476	93.0632	5%_DWN
Hs.226390	RRM2	RIBONUCLEOTIDE REDUCTASE M2 POLYPEPTIDE	13.3152	8	5.19281	106.522	5%_DWN
Hs.513797	SLC7A5	SOLUTE CARRIER FAMILY 7 (CATIONIC AMINO ACID TRANSPORTER, Y+ SYSTEM), ...	13.3062	8	6.28265	106.45	5%_DWN
Hs.24529	CHEK1	CHK1 CHECKPOINT HOMOLOG (S. POMBE)	13.3056	7	5.368	67.8031	5%_DWN
Hs.526208	#N/A	#N/A	13.2947	3	4.03613	39.884	5%_DWN
Hs.96055	E2F1	E2F TRANSCRIPTION FACTOR 1	13.2827	7	4.31183	92.305	5%_DWN
Hs.56045	STAC	SH3 AND CYSTEINE RICH DOMAIN	13.2818	6	4.80008	79.0019	5%_DWN
Hs.352018	TAP1	TRANSPORTER 1, ATP-BINDING CASSETTE, SUB-FAMILY B (MDR/TAP)	13.274	8	5.45222	106.192	5%_DWN
Hs.272409	TBX21	TRANSCRIPTION FACTOR TBLYM	13.2458	2	3.74999	26.4916	5%_DWN
Hs.492516	PFDN2	PREFOLDIN SUBUNIT 2	13.2418	4	4.5952	52.9673	5%_DWN
Hs.55879	ABCC10	ATP-BINDING CASSETTE, SUB-FAMILY C (CFTR/MRP), MEMBER 10	13.2395	3	4.92635	39.7185	5%_DWN
Hs.7886	PELI1	PELLINO HOMOLOG 1 (DROSOPHILA)	13.213	7	6.91515	92.4913	5%_DWN
Hs.371722	#N/A	#N/A	13.211	3	3.8488	39.5082	5%_DWN
Hs.180566	MALT1	MUCOSA ASSOCIATED LYMPHOID TISSUE LYMPHOMA TRANSLOCATION GENE 1	13.2108	3	3.49401	38.4856	5%_DWN
Hs.50915	KLK5	KALLIKREIN 5	13.2053	6	6.75897	79.2319	5%_DWN
Hs.118964	GATAD2A	GATA ZINC FINGER DOMAIN CONTAINING 2A	13.2006	6	4.71117	78.1005	5%_DWN
Hs.445588	#N/A	#N/A	13.2002	2	3.22516	26.4005	5%_DWN
Hs.1573	GDF5	GROWTH DIFFERENTIATION FACTOR 5 (CARTILAGE-DERIVED MORPHOGENETIC PROTE...	13.1952	4	4.012	51.7246	5%_DWN
Hs.379371	#N/A	#N/A	13.1802	2	3.26153	26.3604	5%_DWN
Hs.134665	SCHIP1	SCHWANNOMIN INTERACTING PROTEIN 1	13.1229	3	3.75824	39.3687	5%_DWN
Hs.485270	TBC1D22B	TBC1 DOMAIN FAMILY, MEMBER 22B	13.1109	3	3.2077	35.9766	5%_DWN
Hs.87205	CD180	CD180 ANTIGEN	13.0953	5	4.27296	65.4763	5%_DWN
Hs.129708	TNFSF14	TUMOR NECROSIS FACTOR (LIGAND) SUPERFAMILY, MEMBER 14	13.0791	2	3.89988	26.1583	5%_DWN
Hs.66170	SMYD2	SET AND MYND DOMAIN CONTAINING 2	13.0535	6	4.55556	77.3321	5%_DWN
Hs.443861	SRPK1	SFRS PROTEIN KINASE 1	13.0466	9	8.19217	117.42	5%_DWN
Hs.159118	AMD1	ADENOSYLMETHIONINE DECARBOXYLASE 1	13.0385	8	6.66907	104.308	5%_DWN
Hs.435711	TRIM2	TRIPARTITE MOTIF-CONTAINING 2	13.0312	5	4.58437	60.4113	5%_DWN
Hs.446574	TMSB10	THYMOSIN, BETA 10	12.9945	8	5.16487	103.254	5%_DWN
Hs.522826	SLC10A3	SOLUTE CARRIER FAMILY 10 (SODIUM/BILE ACID COTRANSPORTER FAMILY), MEMB...	12.9908	4	4.1391	51.0036	5%_DWN
Hs.519972	HLA-F	MAJOR HISTOCOMPATIBILITY COMPLEX, CLASS I, F	12.9752	4	4.4771	50.2105	5%_DWN
Hs.457	FUT7	FUCOSYLTRANSFERASE 7 (ALPHA (1,3) FUCOSYLTRANSFERASE)	12.9586	3	3.40597	35.4522	5%_DWN
Hs.20805	STEAP3	STEAP FAMILY MEMBER 3	12.9152	6	4.4125	77.491	5%_DWN
Hs.83169	MMP1	MATRIX METALLOPEPTIDASE 1 (INTERSTITIAL COLLAGENASE)	12.9109	6	4.98883	75.1866	5%_DWN
Hs.433203	HSPC171	HSPC171 PROTEIN	12.9095	2	3.72425	25.819	5%_DWN
Hs.408615	P2RX5	PURINERGIC RECEPTOR P2X, LIGAND-GATED ION CHANNEL, 5	12.8924	7	5.11425	88.8301	5%_DWN
Hs.532755	GTL3	GENE TRAP LOCUS 3 (MOUSE)	12.8885	5	4.52356	64.4426	5%_DWN
Hs.208425	SLC25A32	SOLUTE CARRIER FAMILY 25, MEMBER 32	12.8837	3	4.72348	38.6511	5%_DWN
Hs.522819	IRAK1	INTERLEUKIN-1 RECEPTOR-ASSOCIATED KINASE 1	12.8803	8	5.90683	102.711	5%_DWN
Hs.372914	NDRG1	N-MYC DOWNSTREAM REGULATED GENE 1	12.8781	8	4.92103	97.0668	5%_DWN
Hs.21160	ME1	MALIC ENZYME 1, NADP(+)-DEPENDENT, CYTOSOLIC	12.774	7	5.22713	89.2154	5%_DWN
Hs.530227	HSF1	HEAT SHOCK TRANSCRIPTION FACTOR 1	12.7575	3	3.70973	38.2726	5%_DWN
Hs.12126	HCA112	HEPATOCELLULAR CARCINOMA-ASSOCIATED ANTIGEN 112	12.7355	2	4.2582	25.471	5%_DWN
Hs.213424	SFRP1	SECRETED FRIZZLED-RELATED PROTEIN 1	12.7216	8	5.14618	101.248	5%_DWN
Hs.23681	#N/A	#N/A	12.7172	2	3.15863	22.408	5%_DWN
Hs.90572	PTK7	PTK7 PROTEIN TYROSINE KINASE 7	12.6961	8	7.94146	101.569	5%_DWN
Hs.8878	KIF11	KINESIN FAMILY MEMBER 11	12.675	6	5.47722	76.0502	5%_DWN
Hs.35861	RIS1	RAS-INDUCED SENESCENCE 1	12.6537	3	3.27586	37.9612	5%_DWN
Hs.408061	FABP5	FATTY ACID BINDING PROTEIN 5 (PSORIASIS-ASSOCIATED)	12.639	7	6.23562	88.473	5%_DWN
Hs.130759	PLSCR1	PHOSPHOLIPID SCRAMBLASE 1	12.6208	8	5.23063	100.966	5%_DWN
Hs.22824	MYBBP1A	MYB BINDING PROTEIN (P160) 1A	12.6157	3	5.0683	37.8472	5%_DWN
Hs.438683	SLAMF8	SLAM FAMILY MEMBER 8	12.6024	4	4.68822	49.4653	5%_DWN
Hs.17936	C15ORF39	DKFZP434H132 PROTEIN	12.6	4	5.52993	50.3998	5%_DWN
Hs.50640	SOCS1	SUPPRESSOR OF CYTOKINE SIGNALING 1	12.5883	5	3.58224	58.7539	5%_DWN
Hs.204238	LCN2	LIPOCALIN 2 (ONCOGENE 24P3)	12.5818	8	6.20218	100.627	5%_DWN
Hs.484813	DEK	DEK ONCOGENE (DNA BINDING)	12.5803	5	5.45195	62.9014	5%_DWN
Hs.2256	MMP7	MATRIX METALLOPEPTIDASE 7 (MATRILYSIN, UTERINE)	12.5598	9	7.89145	113.039	5%_DWN
Hs.414629	CCL13	CHEMOKINE (C-C MOTIF) LIGAND 13	12.5548	7	4.64718	86.707	5%_DWN
Hs.75498	CCL20	CHEMOKINE (C-C MOTIF) LIGAND 20	12.549	4	4.73455	48.1659	5%_DWN
Hs.530331	PDHA1	PYRUVATE DEHYDROGENASE (LIPOAMIDE) ALPHA 1	12.5482	8	6.11959	100.385	5%_DWN
Hs.443551	C1ORF112	CHROMOSOME 1 OPEN READING FRAME 112	12.5416	2	3.90935	25.0833	5%_DWN
Hs.356630	NUTF2	NUCLEAR TRANSPORT FACTOR 2	12.5397	8	6.47219	100.317	5%_DWN
Hs.494894	#N/A	#N/A	12.5251	3	4.17869	37.5753	5%_DWN
Hs.498317	C1ORF121	CHROMOSOME 1 OPEN READING FRAME 121	12.5138	4	4.36892	50.0553	5%_DWN
Hs.156457	ABHD9	ABHYDROLASE DOMAIN CONTAINING 9	12.5084	2	3.44462	25.0167	5%_DWN
Hs.489190	SLC25A13	SOLUTE CARRIER FAMILY 25, MEMBER 13 (CITRIN)	12.5061	4	4.48522	48.3494	5%_DWN
Hs.158297	PDCD1	PROGRAMMED CELL DEATH 1	12.5001	3	3.17704	36.0624	5%_DWN
Hs.144073	QSCN6L1	QUIESCIN Q6-LIKE 1	12.4745	2	3.25554	24.949	5%_DWN
Hs.14770	BIN2	BRIDGING INTEGRATOR 2	12.4668	4	5.92962	49.8674	5%_DWN
Hs.509966	C14ORF58	CHROMOSOME 14 OPEN READING FRAME 58	12.4563	5	3.42534	60.1641	5%_DWN
Hs.356096	RPRC1	ARGININE/PROLINE RICH COILED-COIL 1	12.4395	3	4.57378	37.3184	5%_DWN
Hs.514746	GATA6	GATA BINDING PROTEIN 6	12.4375	8	7.13536	99.5001	5%_DWN
Hs.315137	AARS	ALANYL-TRNA SYNTHETASE	12.4327	7	4.07146	83.0598	5%_DWN
Hs.7753	CALU	CALUMENIN	12.417	7	7.37572	86.2432	5%_DWN
Hs.530003	SLC2A5	SOLUTE CARRIER FAMILY 2 (FACILITATED GLUCOSE/FRUCTOSE TRANSPORTER), ME...	12.4123	6	3.79781	69.0143	5%_DWN
Hs.69009	B3GNT3	UDP-GLCNAC:BETAGAL BETA-1,3-N-ACETYLGLUCOSAMINYLTRANSFERASE 3	12.4075	4	4.5571	49.6298	5%_DWN
Hs.504115	TRIM29	TRIPARTITE MOTIF-CONTAINING 29	12.4031	9	8.15899	111.628	5%_DWN
Hs.78944	RGS2	REGULATOR OF G-PROTEIN SIGNALLING 2, 24KDA	12.39	4	4.96476	49.5602	5%_DWN
Hs.784	EBI2	EPSTEIN-BARR VIRUS INDUCED GENE 2 (LYMPHOCYTE-SPECIFIC G PROTEIN-COUPL...	12.3691	4	4.14802	49.2956	5%_DWN
Hs.446172	ZNF406	ZINC FINGER PROTEIN 406	12.3664	2	3.6266	24.7328	5%_DWN
Hs.524219	TPI1	TRIOSEPHOSPHATE ISOMERASE 1	12.3442	5	4.16599	61.7211	5%_DWN
Hs.24587	EFS	EMBRYONAL FYN-ASSOCIATED SUBSTRATE	12.3363	6	6.19257	74.0177	5%_DWN
Hs.420529	UBE2V1	UBIQUITIN-CONJUGATING ENZYME E2 VARIANT 1	12.3234	3	3.82829	14.3232	5%_DWN
Hs.94865	TEAD4	TEA DOMAIN FAMILY MEMBER 4	12.2789	8	4.86033	98.2309	5%_DWN
Hs.370036	CCR7	CHEMOKINE (C-C MOTIF) RECEPTOR 7	12.2755	4	3.84278	46.77	5%_DWN
Hs.546382	#N/A	#N/A	12.242	4	4.1373	48.968	5%_DWN
Hs.467740	LPIN1	LIPIN 1	12.2404	8	5.83351	97.5792	5%_DWN
Hs.234545	CDCA1	CELL DIVISION CYCLE ASSOCIATED 1	12.2104	2	3.29545	24.4208	5%_DWN
Hs.77876	ARMC6	ARMADILLO REPEAT CONTAINING 6	12.2034	3	4.97153	36.6101	5%_DWN
Hs.518604	NCF2	NEUTROPHIL CYTOSOLIC FACTOR 2 (65KDA, CHRONIC GRANULOMATOUS DISEASE, A...	12.1845	5	4.7049	58.4477	5%_DWN
Hs.278695	SLC45A3	SOLUTE CARRIER FAMILY 45, MEMBER 3	12.1837	2	3.19422	24.3613	5%_DWN
Hs.469935	ARHGEF4	RHO GUANINE NUCLEOTIDE EXCHANGE FACTOR (GEF) 4	12.1759	3	3.75379	34.5336	5%_DWN
Hs.445466	FPRL2	FORMYL PEPTIDE RECEPTOR-LIKE 2	12.1738	3	3.74786	36.5214	5%_DWN
Hs.233955	RASIP1	RAS INTERACTING PROTEIN 1	12.1474	2	4.52465	24.2949	5%_DWN
Hs.789	CXCL1	CHEMOKINE (C-X-C MOTIF) LIGAND 1 (MELANOMA GROWTH STIMULATING ACTIVITY...	12.1116	9	7.70793	109.004	5%_DWN
Hs.442658	AURKB	AURORA KINASE B	12.0969	6	4.55141	72.5815	5%_DWN
Hs.83383	PRDX4	PEROXIREDOXIN 4	12.0961	7	5.31162	84.6725	5%_DWN
Hs.307529	KIF15	KINESIN FAMILY MEMBER 15	12.0956	3	4.44894	35.7406	5%_DWN
Hs.436578	POLR2F	POLYMERASE (RNA) II (DNA DIRECTED) POLYPEPTIDE F	12.0953	7	7.51418	84.6672	5%_DWN
Hs.523696	DTX4	DELTEX 4 HOMOLOG (DROSOPHILA)	12.0944	5	4.63731	56.3006	5%_DWN
Hs.534460	DUS2L	DIHYDROURIDINE SYNTHASE 2-LIKE, SMM1 HOMOLOG (S. CEREVISIAE)	12.0919	3	4.37771	36.2756	5%_DWN
Hs.198252	CXCR3	CHEMOKINE (C-X-C MOTIF) RECEPTOR 3	12.091	3	3.42794	34.2257	5%_DWN
Hs.93675	C10ORF10	CHROMOSOME 10 OPEN READING FRAME 10	12.0874	5	5.37557	60.4368	5%_DWN
Hs.435012	GALM	GALACTOSE MUTAROTASE (ALDOSE 1-EPIMERASE)	12.0809	2	3.32932	18.2447	5%_DWN
Hs.184062	C20ORF24	CHROMOSOME 20 OPEN READING FRAME 24	12.0742	4	4.09083	47.824	5%_DWN
Hs.171182	CD86	CD86 ANTIGEN (CD28 ANTIGEN LIGAND 2, B7-2 ANTIGEN)	12.0663	5	4.68057	57.533	5%_DWN
Hs.234149	FLJ20647	HYPOTHETICAL PROTEIN FLJ20647	12.0621	2	3.48866	24.1241	5%_DWN
Hs.496383	SOAT1	STEROL O-ACYLTRANSFERASE (ACYL-COENZYME A: CHOLESTEROL ACYLTRANSFERASE...	12.0551	7	3.93769	84.0814	5%_DWN
Hs.388087	ZCSL2	ZINC FINGER, CSL-TYPE CONTAINING 2	12.0471	4	3.2713	39.5739	5%_DWN
Hs.77695	DLG7	DISCS, LARGE HOMOLOG 7 (DROSOPHILA)	12.0359	7	5.16774	82.6653	5%_DWN
Hs.387850	DJ222E13.2	SIMILAR TO CGI-96	12.0248	2	3.70002	19.1084	5%_DWN
Hs.270543	GNB4	GUANINE NUCLEOTIDE BINDING PROTEIN (G PROTEIN), BETA POLYPEPTIDE 4	12.0197	4	3.29025	46.5262	5%_DWN
Hs.443507	#N/A	#N/A	12.0017	7	4.16795	83.0209	5%_DWN
Hs.513578	ADCY7	ADENYLATE CYCLASE 7	11.9986	5	4.27592	59.957	5%_DWN
Hs.59236	ANKRD27	ANKYRIN REPEAT DOMAIN 27 (VPS9 DOMAIN)	11.9917	5	4.97565	59.6236	5%_DWN
Hs.525796	C15ORF23	CHROMOSOME 15 OPEN READING FRAME 23	11.9913	2	3.16169	23.9825	5%_DWN
Hs.437474	RIOK1	RIO KINASE 1 (YEAST)	11.9826	2	3.6967	23.9652	5%_DWN
Hs.440898	FCN1	FICOLIN (COLLAGEN/FIBRINOGEN DOMAIN CONTAINING) 1	11.98	3	4.73736	35.9399	5%_DWN
Hs.227817	BCL2A1	BCL2-RELATED PROTEIN A1	11.9726	8	5.81601	93.3897	5%_DWN
Hs.30822	GIMAP4	GTPASE, IMAP FAMILY MEMBER 4	11.951	2	4.46715	23.9021	5%_DWN
Hs.190440	ARL6IP2	ADP-RIBOSYLATION FACTOR-LIKE 6 INTERACTING PROTEIN 2	11.946	4	4.02051	46.4604	5%_DWN
Hs.407966	GALK1	GALACTOKINASE 1	11.9278	4	3.72976	34.0307	5%_DWN
Hs.30743	PRAME	MELANOMA ANTIGEN PREFERENTIALLY EXPRESSED IN TUMORS	11.9222	8	4.78975	95.3772	5%_DWN
Hs.34180	UGCGL1	UDP-GLUCOSE CERAMIDE GLUCOSYLTRANSFERASE-LIKE 1	11.9161	3	3.91561	35.7483	5%_DWN
Hs.23131	KIFC3	KINESIN FAMILY MEMBER C3	11.9133	5	4.88596	58.4091	5%_DWN
Hs.167046	ADORA2B	ADENOSINE A2B RECEPTOR	11.9014	8	5.22331	95.0236	5%_DWN
Hs.89497	LMNB1	LAMIN B1	11.8981	4	4.53355	47.5926	5%_DWN
Hs.449628	NRBF2	NUCLEAR RECEPTOR BINDING FACTOR 2	11.8928	5	4.2428	59.4639	5%_DWN
Hs.431099	PDZK1IP1	PDZK1 INTERACTING PROTEIN 1	11.886	5	4.0517	55.7215	5%_DWN
Hs.42785	ACN9	ACN9 HOMOLOG (S. CEREVISIAE)	11.8804	3	5.12646	35.6413	5%_DWN
Hs.12646	PARP12	POLY (ADP-RIBOSE) POLYMERASE FAMILY, MEMBER 12	11.8778	3	4.39158	35.6333	5%_DWN
Hs.284153	#N/A	#N/A	11.8755	8	5.38478	90.7253	5%_DWN
Hs.508950	TGM1	TRANSGLUTAMINASE 1 (K POLYPEPTIDE EPIDERMAL TYPE I, PROTEIN-GLUTAMINE-...	11.8557	3	3.19632	35.5671	5%_DWN
Hs.158209	#N/A	#N/A	11.8298	6	5.48168	70.9786	5%_DWN
Hs.433845	KRT4	KERATIN 4	11.8282	7	8.1343	82.7973	5%_DWN
Hs.248815	WDR4	WD REPEAT DOMAIN 4	11.8219	3	3.48067	34.6825	5%_DWN
Hs.292026	EIF4E2	EUKARYOTIC TRANSLATION INITIATION FACTOR 4E MEMBER 2	11.8216	5	4.25271	57.8984	5%_DWN
Hs.1695	MMP12	MATRIX METALLOPEPTIDASE 12 (MACROPHAGE ELASTASE)	11.8165	7	4.97134	82.7158	5%_DWN
Hs.460777	SLIC1	SELECTIN LIGAND INTERACTOR CYTOPLASMIC-1	11.8115	2	3.27778	20.1174	5%_DWN
Hs.113277	LILRA3	LEUKOCYTE IMMUNOGLOBULIN-LIKE RECEPTOR, SUBFAMILY A (WITHOUT TM DOMAIN...	11.811	2	3.91618	23.622	5%_DWN
Hs.144949	ZNF313	ZINC FINGER PROTEIN 313	11.7953	5	3.34917	58.9765	5%_DWN
Hs.532803	HN1	HEMATOLOGICAL AND NEUROLOGICAL EXPRESSED 1	11.7881	6	4.34769	64.1937	5%_DWN
Hs.943	IL32	INTERLEUKIN 32	11.7826	8	6.12415	94.2611	5%_DWN
Hs.115660	#N/A	#N/A	11.7597	3	4.76172	35.2791	5%_DWN
Hs.522412	C9ORF16	CHROMOSOME 9 OPEN READING FRAME 16	11.7474	2	3.51212	23.1351	5%_DWN
Hs.75069	SHMT2	SERINE HYDROXYMETHYLTRANSFERASE 2 (MITOCHONDRIAL)	11.7432	8	5.83288	93.9454	5%_DWN
Hs.477425	SLC12A8	HYPOTHETICAL PROTEIN FLJ23188	11.7378	2	3.46372	23.4756	5%_DWN
Hs.517070	SLPI	SECRETORY LEUKOCYTE PEPTIDASE INHIBITOR	11.7374	9	7.14774	103.07	5%_DWN
Hs.536926	IL7	INTERLEUKIN 7	11.7137	4	5.09583	35.1921	5%_DWN
Hs.84753	NT5DC2	5'-NUCLEOTIDASE DOMAIN CONTAINING 2	11.7109	6	5.04694	70.2654	5%_DWN
Hs.191215	PSCD1	PLECKSTRIN HOMOLOGY, SEC7 AND COILED-COIL DOMAINS 1(CYTOHESIN 1)	11.7093	7	4.93766	78.9424	5%_DWN
Hs.474797	#N/A	#N/A	11.708	8	7.54348	91.84	5%_DWN
Hs.507336	CHFR	CHECKPOINT WITH FORKHEAD AND RING FINGER DOMAINS	11.676	3	4.1251	35.0279	5%_DWN
Hs.150837	TXNDC5	THIOREDOXIN DOMAIN CONTAINING 5	11.6647	4	3.50462	41.077	5%_DWN
Hs.493309	KIAA0020	KIAA0020	11.6646	7	5.85251	81.6523	5%_DWN
Hs.1802	HLA-DOB	MAJOR HISTOCOMPATIBILITY COMPLEX, CLASS II, DO BETA	11.6474	7	5.75952	81.5318	5%_DWN
Hs.60339	NMT2	N-MYRISTOYLTRANSFERASE 2	11.6276	3	3.61132	34.8827	5%_DWN
Hs.499960	SAR1A	SAR1 GENE HOMOLOG A (S. CEREVISIAE)	11.6246	2	3.94717	18.7327	5%_DWN
Hs.221447	LOC56901	NADH:UBIQUINONE OXIDOREDUCTASE MLRQ SUBUNIT HOMOLOG	11.6194	3	4.9607	34.8582	5%_DWN
Hs.153343	DOK3	DOCKING PROTEIN 3	11.6148	2	3.55393	23.2296	5%_DWN
Hs.502266	C11ORF41	CHROMOSOME 11 OPEN READING FRAME 41	11.6048	4	3.49643	45.6537	5%_DWN
Hs.472010	PRNP	PRION PROTEIN (P27-30) (CREUTZFELD-JAKOB DISEASE, GERSTMANN-STRAUSLER-...	11.592	8	6.28317	92.736	5%_DWN
Hs.518469	TBCCD1	TBCC DOMAIN CONTAINING 1	11.5762	2	4.2331	23.1523	5%_DWN
Hs.515042	#N/A	#N/A	11.559	8	4.99254	92.4718	5%_DWN
Hs.268698	MTHFD1L	METHYLENETETRAHYDROFOLATE DEHYDROGENASE (NADP+ DEPENDENT) 1-LIKE	11.5414	5	3.99153	57.3665	5%_DWN
Hs.437905	SPIB	SPI-B TRANSCRIPTION FACTOR (SPI-1/PU.1 RELATED)	11.541	7	5.14849	72.2179	5%_DWN
Hs.100217	FMNL1	FORMIN-LIKE 1	11.5212	3	3.5207	34.401	5%_DWN
Hs.250822	AURKA	AURORA KINASE A	11.5009	8	5.16371	92.0076	5%_DWN
Hs.515122	TK1	THYMIDINE KINASE 1, SOLUBLE	11.4868	7	4.18883	79.9932	5%_DWN
Hs.397638	WDR5	WD REPEAT DOMAIN 5	11.4719	6	3.27542	68.8313	5%_DWN
Hs.213264	YARS	TYROSYL-TRNA SYNTHETASE	11.461	7	4.59749	80.2269	5%_DWN
Hs.415846	FTCD	FORMIMINOTRANSFERASE CYCLODEAMINASE	11.4598	2	4.51305	22.9196	5%_DWN
Hs.439312	PLTP	PHOSPHOLIPID TRANSFER PROTEIN	11.4559	7	4.63483	80.1911	5%_DWN
Hs.368733	RGS20	REGULATOR OF G-PROTEIN SIGNALLING 20	11.4388	2	3.65156	22.8777	5%_DWN
Hs.495674	CLCN4	CHLORIDE CHANNEL 4	11.4338	6	3.53605	68.6031	5%_DWN
Hs.209983	STMN1	STATHMIN 1/ONCOPROTEIN 18	11.4271	6	5.46086	64.0555	5%_DWN
Hs.514527	BIRC5	BACULOVIRAL IAP REPEAT-CONTAINING 5 (SURVIVIN)	11.4214	8	5.00151	88.4574	5%_DWN
Hs.1741	ITGB7	INTEGRIN, BETA 7	11.4112	5	4.84323	56.4719	5%_DWN
Hs.534386	LILRB2	LEUKOCYTE IMMUNOGLOBULIN-LIKE RECEPTOR, SUBFAMILY B (WITH TM AND ITIM ...	11.4005	7	3.96181	78.157	5%_DWN
Hs.126409	C6ORF105	CHROMOSOME 6 OPEN READING FRAME 105	11.3989	2	3.28994	22.7978	5%_DWN
Hs.480819	TBC1D9	TBC1 DOMAIN FAMILY, MEMBER 9	-84.7424	3	4.71814	-254.227	5%_UP
Hs.30824	LZTFL1	LEUCINE ZIPPER TRANSCRIPTION FACTOR-LIKE 1	-79.8926	2	4.53458	-159.785	5%_UP
Hs.388347	LOC143381	HYPOTHETICAL PROTEIN LOC143381	-72.8624	2	3.2436	-145.725	5%_UP
Hs.210995	CA12	CARBONIC ANHYDRASE XII	-71.4812	3	4.87287	-214.444	5%_UP
Hs.523468	SCUBE2	SIGNAL PEPTIDE, CUB DOMAIN, EGF-LIKE 2	-66.9459	4	4.79962	-267.784	5%_UP
Hs.125867	EVL	ENAH/VASP-LIKE	-64.0665	3	4.93564	-192.199	5%_UP
Hs.87016	C1ORF78	CHROMOSOME 1 OPEN READING FRAME 78	-63.8742	2	4.53079	-127.748	5%_UP
Hs.532082	IL6ST	INTERLEUKIN 6 SIGNAL TRANSDUCER (GP130, ONCOSTATIN M RECEPTOR)	-62.0315	4	5.22464	-248.126	5%_UP
Hs.129452	DACH1	DACHSHUND HOMOLOG 1 (DROSOPHILA)	-62.0002	3	4.37217	-184.958	5%_UP
Hs.29173	SSH3	SLINGSHOT HOMOLOG 3 (DROSOPHILA)	-60.4277	2	4.50341	-120.855	5%_UP
Hs.100686	BCMP11	BREAST CANCER MEMBRANE PROTEIN 11	-60.3889	2	3.47925	-120.778	5%_UP
Hs.486835	C6ORF96	CHROMOSOME 6 OPEN READING FRAME 96	-60.1214	2	4.50136	-120.243	5%_UP
Hs.522665	MAGED2	MELANOMA ANTIGEN FAMILY D, 2	-59.238	3	4.77596	-177.714	5%_UP
Hs.6980	AKR7A3	ALDO-KETO REDUCTASE FAMILY 7, MEMBER A3 (AFLATOXIN ALDEHYDE REDUCTASE)	-58.9911	2	4.53445	-117.982	5%_UP
Hs.88417	SUSD3	SUSHI DOMAIN CONTAINING 3	-57.0026	3	3.5128	-171.008	5%_UP
Hs.534221	#N/A	#N/A	-56.9268	2	3.13731	-113.854	5%_UP
Hs.459795	ROGDI	LEUCINE ZIPPER DOMAIN PROTEIN	-56.5752	2	4.52655	-113.15	5%_UP
Hs.23729	#N/A	#N/A	-56.2289	2	4.53551	-112.458	5%_UP
Hs.7413	#N/A	#N/A	-55.086	3	3.40889	-165.258	5%_UP
Hs.153310	PREX1	PHOSPHATIDYLINOSITOL 3,4,5-TRISPHOSPHATE-DEPENDENT RAC EXCHANGER 1	-54.4289	2	3.79716	-108.858	5%_UP
Hs.414028	C9ORF116	CHROMOSOME 9 OPEN READING FRAME 116	-53.7105	3	4.98313	-161.131	5%_UP
Hs.158529	CLSTN2	CALSYNTENIN 2	-53.6517	2	3.66916	-107.303	5%_UP
Hs.522054	SYTL4	SYNAPTOTAGMIN-LIKE 4 (GRANUPHILIN-A)	-53.4506	2	3.23649	-106.901	5%_UP
Hs.176376	#N/A	#N/A	-53.2201	2	3.16958	-106.44	5%_UP
Hs.32405	#N/A	#N/A	-53.0301	3	3.62434	-159.09	5%_UP
Hs.208124	ESR1	ESTROGEN RECEPTOR 1	-52.6545	8	6.50754	-421.2	5%_UP
Hs.517860	C3ORF18	CHROMOSOME 3 OPEN READING FRAME 18	-51.8634	3	4.54453	-155.59	5%_UP
Hs.24719	MOAP1	MODULATOR OF APOPTOSIS 1	-51.5816	3	4.76314	-154.745	5%_UP
Hs.355126	TMC4	TRANSMEMBRANE CHANNEL-LIKE 4	-50.9362	2	3.40833	-101.872	5%_UP
Hs.144442	#N/A	#N/A	-47.9921	2	4.33702	-95.9843	5%_UP
Hs.335139	KCTD3	POTASSIUM CHANNEL TETRAMERISATION DOMAIN CONTAINING 3	-47.983	3	4.55987	-143.949	5%_UP
Hs.26968	#N/A	#N/A	-47.4304	2	4.3547	-94.8608	5%_UP
Hs.28149	KIF12	KINESIN FAMILY MEMBER 12	-47.3394	2	3.40745	-94.6789	5%_UP
Hs.194329	TCEAL4	TRANSCRIPTION ELONGATION FACTOR A (SII)-LIKE 4	-47.0965	3	4.86423	-141.29	5%_UP
Hs.439180	C19ORF21	CHROMOSOME 19 OPEN READING FRAME 21	-46.236	2	4.53334	-92.4721	5%_UP
Hs.79136	SLC39A6	SOLUTE CARRIER FAMILY 39 (ZINC TRANSPORTER), MEMBER 6	-46.209	8	6.69342	-366.771	5%_UP
Hs.145932	MTL5	METALLOTHIONEIN-LIKE 5, TESTIS-SPECIFIC (TESMIN)	-45.9517	2	3.77397	-91.9034	5%_UP
Hs.15929	C6ORF211	CHROMOSOME 6 OPEN READING FRAME 211	-45.8924	3	3.68944	-137.677	5%_UP
Hs.58650	HHAT	HEDGEHOG ACYLTRANSFERASE	-45.8586	3	4.73051	-137.576	5%_UP
Hs.303090	PPP1R3C	PROTEIN PHOSPHATASE 1, REGULATORY (INHIBITOR) SUBUNIT 3C	-45.7131	2	4.05511	-91.4261	5%_UP
Hs.529117	CYP2B7P1	CYTOCHROME P450, FAMILY 2, SUBFAMILY B, POLYPEPTIDE 7 PSEUDOGENE 1	-45.3481	5	5.66503	-226.741	5%_UP
Hs.142150	ZNF443	ZINC FINGER PROTEIN 443	-44.7572	2	4.50211	-89.5143	5%_UP
Hs.155956	NAT1	N-ACETYLTRANSFERASE 1 (ARYLAMINE N-ACETYLTRANSFERASE)	-44.7358	8	6.15648	-357.887	5%_UP
Hs.368855	GMPR2	GUANOSINE MONOPHOSPHATE REDUCTASE 2	-44.659	2	4.53407	-89.318	5%_UP
Hs.159264	#N/A	#N/A	-44.1928	7	6.42132	-309.349	5%_UP
Hs.438533	POLI	POLYMERASE (DNA DIRECTED) IOTA	-44.0945	3	4.71823	-132.283	5%_UP
Hs.128387	#N/A	#N/A	-43.762	2	3.29171	-87.5239	5%_UP
Hs.71947	#N/A	#N/A	-43.7435	3	3.2251	-131.23	5%_UP
Hs.482976	LOC90355	HYPOTHETICAL GENE SUPPORTED BY AF038182; BC009203	-43.688	3	4.64223	-131.064	5%_UP
Hs.530009	AGR2	ANTERIOR GRADIENT 2 HOMOLOG (XENOPUS LAEVIS)	-43.4864	3	4.74769	-130.459	5%_UP
Hs.443572	SLC22A5	SOLUTE CARRIER FAMILY 22 (ORGANIC CATION TRANSPORTER), MEMBER 5	-42.5797	3	5.06472	-127.739	5%_UP
Hs.272416	#N/A	#N/A	-42.4549	2	4.53549	-84.9098	5%_UP
Hs.102276	#N/A	#N/A	-42.4143	2	3.27897	-84.8287	5%_UP
Hs.169333	TIGD6	TIGGER TRANSPOSABLE ELEMENT DERIVED 6	-42.3788	2	3.76498	-84.7577	5%_UP
Hs.445868	IL20RA	INTERLEUKIN 20 RECEPTOR, ALPHA	-42.0837	2	4.53241	-84.1675	5%_UP
Hs.15250	PECI	PEROXISOMAL D3,D2-ENOYL-COA ISOMERASE	-41.228	2	4.44543	-82.456	5%_UP
Hs.502915	BBS1	BARDET-BIEDL SYNDROME 1	-40.9253	3	4.00606	-120.672	5%_UP
Hs.470477	PTP4A2	PROTEIN TYROSINE PHOSPHATASE TYPE IVA, MEMBER 2	-40.8656	3	4.78732	-122.597	5%_UP
Hs.446680	RAI2	RETINOIC ACID INDUCED 2	-40.6003	3	4.78226	-121.801	5%_UP
Hs.184430	#N/A	#N/A	-40.5167	2	3.52098	-81.0333	5%_UP
Hs.22920	C20ORF103	CHROMOSOME 20 OPEN READING FRAME 103	-40.4085	2	4.46041	-80.817	5%_UP
Hs.128433	PGDS	PROSTAGLANDIN D2 SYNTHASE, HEMATOPOIETIC	-40.33	2	4.50525	-80.66	5%_UP
Hs.467406	ZNF446	ZINC FINGER PROTEIN 446	-40.2801	2	4.4232	-80.5601	5%_UP
Hs.129691	#N/A	#N/A	-40.1482	4	5.34483	-160.593	5%_UP
Hs.462998	IGFBP4	INSULIN-LIKE GROWTH FACTOR BINDING PROTEIN 4	-40.0581	3	4.611	-120.174	5%_UP
Hs.408557	ELOVL2	ELONGATION OF VERY LONG CHAIN FATTY ACIDS (FEN1/ELO2, SUR4/ELO3, YEAST...	-39.7208	3	4.50928	-119.163	5%_UP
Hs.481704	FLJ20152	HYPOTHETICAL PROTEIN FLJ20152	-39.3679	3	4.08683	-118.104	5%_UP
Hs.233160	STC2	STANNIOCALCIN 2	-39.1327	4	5.77555	-156.531	5%_UP
Hs.422889	#N/A	#N/A	-39.107	2	4.21379	-78.2139	5%_UP
Hs.519347	SFRS12	SPLICING FACTOR, ARGININE/SERINE-RICH 12	-39.0976	3	4.68261	-117.293	5%_UP
Hs.211511	FLJ21127	TECTONIC	-38.8517	3	4.27042	-116.555	5%_UP
Hs.252387	CELSR1	CADHERIN, EGF LAG SEVEN-PASS G-TYPE RECEPTOR 1 (FLAMINGO HOMOLOG, DROS...	-38.8277	3	3.33579	-116.483	5%_UP
Hs.310781	LOC51149	HYPOTHETICAL LOC51149	-38.547	2	4.52428	-77.0941	5%_UP
Hs.129895	TBX3	T-BOX 3 (ULNAR MAMMARY SYNDROME)	-38.2716	3	4.04389	-114.815	5%_UP
Hs.336768	ABAT	4-AMINOBUTYRATE AMINOTRANSFERASE	-38.1102	4	4.58213	-152.441	5%_UP
Hs.532491	CRY2	CRYPTOCHROME 2 (PHOTOLYASE-LIKE)	-37.6209	2	3.63761	-75.2418	5%_UP
Hs.524134	GATA3	GATA BINDING PROTEIN 3	-37.592	9	9.13577	-338.328	5%_UP
Hs.381178	BCAS4	BREAST CARCINOMA AMPLIFIED SEQUENCE 4	-37.392	2	4.11021	-74.7841	5%_UP
Hs.294133	HEBP1	HEME BINDING PROTEIN 1	-37.3651	3	4.43676	-112.095	5%_UP
Hs.5740	#N/A	#N/A	-37.3222	4	3.43152	-149.289	5%_UP
Hs.518602	WFS1	WOLFRAM SYNDROME 1 (WOLFRAMIN)	-37.3199	3	4.1566	-111.96	5%_UP
Hs.27183	C14ORF79	CHROMOSOME 14 OPEN READING FRAME 79	-37.2697	3	4.80252	-111.809	5%_UP
Hs.503721	DYNC2H1	DYNEIN, CYTOPLASMIC 2, HEAVY CHAIN 1	-37.1399	3	4.51204	-111.42	5%_UP
Hs.49143	MKL2	MKL/MYOCARDIN-LIKE 2	-37.0261	5	5.09064	-184.774	5%_UP
Hs.524138	BAI2	BRAIN-SPECIFIC ANGIOGENESIS INHIBITOR 2	-36.9298	3	4.80357	-110.79	5%_UP
Hs.364544	TSPAN13	TETRASPANIN 13	-36.8347	3	4.71061	-110.504	5%_UP
Hs.458427	BAIAP3	BAI1-ASSOCIATED PROTEIN 3	-36.6492	2	4.08257	-73.2985	5%_UP
Hs.162807	TFF1	TREFOIL FACTOR 1 (BREAST CANCER, ESTROGEN-INDUCIBLE SEQUENCE EXPRESSED...	-36.4741	6	5.4745	-218.844	5%_UP
Hs.91109	LOC222171	HYPOTHETICAL PROTEIN LOC222171	-36.0047	2	3.16151	-72.0094	5%_UP
Hs.262811	KIAA1324	KIAA1324	-35.9667	3	4.67011	-107.9	5%_UP
Hs.485158	SPDEF	SAM POINTED DOMAIN CONTAINING ETS TRANSCRIPTION FACTOR	-35.9558	2	4.36291	-71.9115	5%_UP
Hs.491172	NBEA	NEUROBEACHIN	-35.7942	3	4.47655	-107.383	5%_UP
Hs.473695	CLIC6	CHLORIDE INTRACELLULAR CHANNEL 6	-35.7803	2	3.25263	-71.5605	5%_UP
Hs.467733	GREB1	GREB1 PROTEIN	-35.7465	5	3.8763	-178.732	5%_UP
Hs.79741	DSU	DILUTE SUPPRESSOR	-35.5617	4	4.56037	-142.092	5%_UP
Hs.515111	LASS4	LAG1 LONGEVITY ASSURANCE HOMOLOG 4 (S. CEREVISIAE)	-35.525	2	4.42635	-71.05	5%_UP
Hs.430324	ANXA9	ANNEXIN A9	-35.4899	5	5.04391	-177.449	5%_UP
Hs.501624	SIGIRR	SINGLE IMMUNOGLOBULIN AND TOLL-INTERLEUKIN 1 RECEPTOR (TIR) DOMAIN	-35.3807	2	4.53031	-70.7613	5%_UP
Hs.129206	CSNK1G3	CASEIN KINASE 1, GAMMA 3	-35.3721	3	4.87165	-106.116	5%_UP
Hs.109425	#N/A	#N/A	-35.2547	5	4.98333	-176.274	5%_UP
Hs.11729	SLC27A2	FATTY-ACID-COENZYME A LIGASE, VERY LONG-CHAIN 1	-35.1989	3	4.8176	-105.597	5%_UP
Hs.547659	#N/A	#N/A	-34.9468	2	3.41964	-69.8936	5%_UP
Hs.335614	SEC14L2	SEC14-LIKE 2 (S. CEREVISIAE)	-34.7687	3	4.43706	-104.306	5%_UP
Hs.321176	#N/A	#N/A	-34.7251	3	3.28123	-104.175	5%_UP
Hs.515412	SERTAD3	SERTA DOMAIN CONTAINING 3	-34.7065	2	4.48633	-69.4131	5%_UP
Hs.3346	FAM63A	FAMILY WITH SEQUENCE SIMILARITY 63, MEMBER A	-34.6803	4	4.96113	-138.721	5%_UP
Hs.517981	TUSC2	TUMOR SUPPRESSOR CANDIDATE 2	-34.5582	3	4.56618	-103.674	5%_UP
Hs.171342	CRNKL1	CRN, CROOKED NECK-LIKE 1 (DROSOPHILA)	-34.508	3	4.58441	-103.524	5%_UP
Hs.372457	HSPA12A	HEAT SHOCK PROTEIN 12A	-34.4464	2	3.38642	-68.8927	5%_UP
Hs.21509	NA	HYPOTHETICAL LOC401328	-34.2646	2	3.21214	-68.5292	5%_UP
Hs.532609	KIAA1344	KIAA1344	-33.956	2	3.22127	-67.912	5%_UP
Hs.102406	MLPH	MELANOPHILIN	-33.8916	4	4.81066	-132.846	5%_UP
Hs.519602	NME5	NON-METASTATIC CELLS 5, PROTEIN EXPRESSED IN (NUCLEOSIDE-DIPHOSPHATE K...	-33.6362	4	4.63506	-134.387	5%_UP
Hs.11125	SPCS1	SIGNAL PEPTIDASE COMPLEX SUBUNIT 1 HOMOLOG (S. CEREVISIAE)	-33.4454	3	4.56458	-100.336	5%_UP
Hs.271224	PH-4	HYPOXIA-INDUCIBLE FACTOR PROLYL 4-HYDROXYLASE	-33.4412	5	4.64623	-167.206	5%_UP
Hs.81934	ACADSB	ACYL-COENZYME A DEHYDROGENASE, SHORT/BRANCHED CHAIN	-33.4412	7	5.59579	-234.088	5%_UP
Hs.97220	CHAD	CHONDROADHERIN	-33.4289	4	4.82286	-133.067	5%_UP
Hs.25527	TJP3	TIGHT JUNCTION PROTEIN 3 (ZONA OCCLUDENS 3)	-33.3822	3	4.92204	-100.147	5%_UP
Hs.44070	SFXN2	SIDEROFLEXIN 2	-33.319	2	3.21475	-66.638	5%_UP
Hs.38972	TSPAN1	TETRASPANIN 1	-33.2489	3	4.8585	-99.7468	5%_UP
Hs.21380	#N/A	#N/A	-33.0556	2	3.33364	-66.1113	5%_UP
Hs.49421	WDR78	WD REPEAT DOMAIN 78	-33.0346	2	4.44456	-66.0692	5%_UP
Hs.387057	THSD4	THROMBOSPONDIN, TYPE I, DOMAIN CONTAINING 4	-32.8265	3	4.47101	-98.4795	5%_UP
Hs.503160	#N/A	#N/A	-32.7708	2	3.19346	-65.5416	5%_UP
Hs.480321	BMPR1B	BONE MORPHOGENETIC PROTEIN RECEPTOR, TYPE IB	-32.6037	3	4.54243	-97.811	5%_UP
Hs.183006	GLCE	GLUCURONYL C5-EPIMERASE	-32.4849	3	4.51791	-96.799	5%_UP
Hs.546352	#N/A	#N/A	-32.4746	2	3.45973	-64.9492	5%_UP
Hs.267659	VAV3	VAV 3 ONCOGENE	-32.3584	5	4.66142	-161.792	5%_UP
Hs.437083	TUSC4	TUMOR SUPPRESSOR CANDIDATE 4	-32.2999	3	3.98221	-96.3991	5%_UP
Hs.72620	C20ORF28	CHROMOSOME 20 OPEN READING FRAME 28	-32.2097	3	4.04046	-96.6292	5%_UP
Hs.351344	TMEM25	TRANSMEMBRANE PROTEIN 25	-32.1625	2	3.13466	-64.3249	5%_UP
Hs.477159	KIAA1407	KIAA1407	-32.0261	2	3.16865	-64.0522	5%_UP
Hs.101174	MAPT	MICROTUBULE-ASSOCIATED PROTEIN TAU	-31.9733	4	4.95362	-127.893	5%_UP
Hs.406050	DNALI1	DYNEIN, AXONEMAL, LIGHT INTERMEDIATE POLYPEPTIDE 1	-31.9383	6	5.73793	-188.91	5%_UP
Hs.534400	ABHD14A	ABHYDROLASE DOMAIN CONTAINING 14A	-31.5248	2	3.8922	-63.0496	5%_UP
Hs.49688	ABLIM3	ACTIN BINDING LIM PROTEIN FAMILY, MEMBER 3	-31.5121	3	4.29991	-94.5363	5%_UP
Hs.124165	MRPS30	MITOCHONDRIAL RIBOSOMAL PROTEIN S30	-31.4997	5	4.55603	-157.499	5%_UP
Hs.126057	FRAT1	FREQUENTLY REARRANGED IN ADVANCED T-CELL LYMPHOMAS	-31.3202	3	4.11267	-91.4692	5%_UP
Hs.547730	#N/A	#N/A	-31.2897	2	3.2905	-62.5795	5%_UP
Hs.505934	TMBIM4	TRANSMEMBRANE BAX INHIBITOR MOTIF CONTAINING 4	-31.266	4	5.15024	-125.064	5%_UP
Hs.16184	RAD17	RAD17 HOMOLOG (S. POMBE)	-31.1438	3	4.58947	-93.4314	5%_UP
Hs.483473	C5ORF5	CHROMOSOME 5 OPEN READING FRAME 5	-31.0589	4	4.85611	-124.236	5%_UP
Hs.407771	CASC1	CANCER SUSCEPTIBILITY CANDIDATE 1	-31.0006	2	3.87072	-62.0012	5%_UP
Hs.260720	DNAJC12	DNAJ (HSP40) HOMOLOG, SUBFAMILY C, MEMBER 12	-30.8195	7	5.33361	-215.736	5%_UP
Hs.142395	#N/A	#N/A	-30.8162	2	3.70798	-61.6323	5%_UP
Hs.473317	PCMTD2	MYELIN TRANSCRIPTION FACTOR 1	-30.8052	3	4.57856	-92.4157	5%_UP
Hs.311776	TCEAL3	TRANSCRIPTION ELONGATION FACTOR A (SII)-LIKE 3	-30.7262	3	3.31895	-92.1787	5%_UP
Hs.552582	#N/A	#N/A	-30.6889	2	3.15541	-61.3779	5%_UP
Hs.501853	TMEM9B	TMEM9 DOMAIN FAMILY, MEMBER B	-30.6539	4	4.9251	-122.615	5%_UP
Hs.194709	PNMA1	PARANEOPLASTIC ANTIGEN MA1	-30.6407	3	4.76627	-91.922	5%_UP
Hs.274329	TP53AP1	TP53 ACTIVATED PROTEIN 1	-30.5523	3	4.75223	-91.6569	5%_UP
Hs.439894	CASZ1	CASTOR HOMOLOG 1, ZINC FINGER (DROSOPHILA)	-30.4536	2	3.14477	-60.9071	5%_UP
Hs.505575	GALNT6	UDP-N-ACETYL-ALPHA-D-GALACTOSAMINE:POLYPEPTIDE N-ACETYLGALACTOSAMINYLT...	-30.3834	3	4.6218	-91.1501	5%_UP
Hs.133062	STK32B	SERINE/THREONINE KINASE 32B	-30.2822	4	4.47318	-120.163	5%_UP
Hs.134709	#N/A	#N/A	-30.1566	2	3.24251	-60.3132	5%_UP
Hs.301526	TRIM45	TRIPARTITE MOTIF-CONTAINING 45	-30.0509	3	5.14079	-90.1526	5%_UP
Hs.163484	FOXA1	FORKHEAD BOX A1	-29.917	5	5.63908	-149.585	5%_UP
Hs.157113	COQ7	COENZYME Q7 HOMOLOG, UBIQUINONE (YEAST)	-29.881	3	3.89724	-89.6431	5%_UP
Hs.82961	TFF3	TREFOIL FACTOR 3 (INTESTINAL)	-29.8659	8	8.68047	-238.927	5%_UP
Hs.239154	ANKRA2	ANKYRIN REPEAT, FAMILY A (RFXANK-LIKE), 2	-29.8251	5	4.38821	-148.126	5%_UP
Hs.130239	C6ORF97	CHROMOSOME 6 OPEN READING FRAME 97	-29.8247	3	4.17529	-89.474	5%_UP
Hs.432648	HSPA2	HEAT SHOCK 70KDA PROTEIN 2	-29.7084	2	3.60669	-59.4167	5%_UP
Hs.171825	BHLHB2	BASIC HELIX-LOOP-HELIX DOMAIN CONTAINING, CLASS B, 2	-29.7027	4	5.50913	-118.811	5%_UP
Hs.105547	NPDC1	DKFZP586J0523 PROTEIN	-29.6098	3	4.70972	-88.8293	5%_UP
Hs.166186	CHRD	CHORDIN	-29.5402	3	3.82239	-85.9886	5%_UP
Hs.437638	XBP1	X-BOX BINDING PROTEIN 1	-29.5263	7	6.9075	-206.503	5%_UP
Hs.292097	EXOC6	EXOCYST COMPLEX COMPONENT 6	-29.4841	4	3.49369	-117.936	5%_UP
Hs.368072	PGR	PROGESTERONE RECEPTOR	-29.4739	4	4.257	-117.852	5%_UP
Hs.279815	CSAD	CYSTEINE SULFINIC ACID DECARBOXYLASE	-29.4532	3	4.71077	-88.3595	5%_UP
Hs.526735	ZMYND10	ZINC FINGER, MYND-TYPE CONTAINING 10	-29.447	4	5.69873	-117.788	5%_UP
Hs.498397	SCCPDH	SACCHAROPINE DEHYDROGENASE (PUTATIVE)	-29.3909	5	5.14246	-146.954	5%_UP
Hs.436350	ZNF302	ZINC FINGER PROTEIN ZNF140-LIKE PROTEIN	-29.3848	3	4.67398	-88.1545	5%_UP
Hs.146180	TMEM30B	TRANSMEMBRANE PROTEIN 30B	-29.3776	3	4.53429	-88.1329	5%_UP
Hs.188464	MAN2B2	MANNOSIDASE, ALPHA, CLASS 2B, MEMBER 2	-29.3766	3	3.94107	-87.9872	5%_UP
Hs.127788	C5ORF21	CHROMOSOME 5 OPEN READING FRAME 21	-29.1898	3	4.34335	-87.5695	5%_UP
Hs.76277	REEP6	RECEPTOR ACCESSORY PROTEIN 6	-29.1441	2	3.24841	-58.2883	5%_UP
Hs.123295	ZNF434	ZINC FINGER PROTEIN 434	-29.122	3	3.95518	-87.366	5%_UP
Hs.356135	MEIS3P1	MEIS1 HOMOLOG 3 (MOUSE) PSEUDOGENE 1	-29.1194	5	5.39001	-145.597	5%_UP
Hs.13313	CREBL2	CAMP RESPONSIVE ELEMENT BINDING PROTEIN-LIKE 2	-29.0952	3	4.53486	-87.2855	5%_UP
Hs.530154	#N/A	#N/A	-28.7571	2	3.6714	-57.5142	5%_UP
Hs.189119	CXXC5	CXXC FINGER 5	-28.7416	4	4.4014	-114.967	5%_UP
Hs.500897	C10ORF26	CHROMOSOME 10 OPEN READING FRAME 26	-28.7308	3	4.16588	-86.1924	5%_UP
Hs.42645	SLC16A6	SOLUTE CARRIER FAMILY 16 (MONOCARBOXYLIC ACID TRANSPORTERS), MEMBER 6	-28.6521	4	4.79138	-114.608	5%_UP
Hs.503001	SUV420H1	SUPPRESSOR OF VARIEGATION 4-20 HOMOLOG 1 (DROSOPHILA)	-28.5097	3	4.54252	-85.2984	5%_UP
Hs.525091	TESK2	TESTIS-SPECIFIC KINASE 2	-28.4411	2	3.81693	-56.8823	5%_UP
Hs.444128	RPH3AL	RABPHILIN 3A-LIKE (WITHOUT C2 DOMAINS)	-28.4274	2	3.42242	-52.4217	5%_UP
Hs.30246	SLC19A2	SOLUTE CARRIER FAMILY 19 (THIAMINE TRANSPORTER), MEMBER 2	-28.3924	3	3.81877	-85.1771	5%_UP
Hs.524496	C1ORF113	CHROMOSOME 1 OPEN READING FRAME 113	-28.2877	3	4.05993	-84.8632	5%_UP
Hs.3797	RAB26	RAB26, MEMBER RAS ONCOGENE FAMILY	-28.2213	4	5.0543	-112.885	5%_UP
Hs.533772	METRN	METEORIN, GLIAL CELL DIFFERENTIATION REGULATOR	-28.1305	2	3.56637	-56.2611	5%_UP
Hs.259605	PIGV	PHOSPHATIDYLINOSITOL GLYCAN, CLASS V	-28.1292	2	3.96313	-46.436	5%_UP
Hs.126007	LOC375295	HYPOTHETICAL GENE SUPPORTED BY BC013438	-28.1003	2	3.19602	-55.7739	5%_UP
Hs.95243	TCEAL1	TRANSCRIPTION ELONGATION FACTOR A (SII)-LIKE 1	-28.0556	8	5.41368	-224.445	5%_UP
Hs.444739	#N/A	#N/A	-28.0325	2	3.37228	-56.065	5%_UP
Hs.334832	CYB5R1	CYTOCHROME B5 REDUCTASE 1	-27.9391	3	4.5974	-83.8172	5%_UP
Hs.444683	#N/A	#N/A	-27.8445	2	3.21086	-55.689	5%_UP
Hs.176227	FLJ11155	HYPOTHETICAL PROTEIN FLJ11155	-27.7953	3	3.8775	-83.386	5%_UP
Hs.517549	PIB5PA	INOSITOL POLYPHOSPHATE 5-PHOSPHATASE	-27.6853	2	3.18518	-55.3705	5%_UP
Hs.443661	SYNJ2BP	SYNAPTOJANIN 2 BINDING PROTEIN	-27.6671	3	4.01182	-82.951	5%_UP
Hs.355177	C5ORF15	HYPOTHETICAL PROTEIN 23851	-27.4846	3	4.49223	-82.4537	5%_UP
Hs.533771	STUB1	STIP1 HOMOLOGY AND U-BOX CONTAINING PROTEIN 1	-27.4219	3	4.68902	-82.2657	5%_UP
Hs.509264	KLHDC2	KELCH DOMAIN CONTAINING 2	-27.325	5	4.65544	-136.503	5%_UP
Hs.500788	HIF1AN	HYPOXIA-INDUCIBLE FACTOR 1, ALPHA SUBUNIT INHIBITOR	-27.3085	2	4.0751	-54.6169	5%_UP
Hs.370636	SLC4A8	SOLUTE CARRIER FAMILY 4, SODIUM BICARBONATE COTRANSPORTER, MEMBER 8	-27.26	2	4.31054	-54.5201	5%_UP
Hs.512732	NEIL1	NEI ENDONUCLEASE VIII-LIKE 1 (E. COLI)	-27.1668	3	4.26763	-81.5003	5%_UP
Hs.445899	ASB13	ANKYRIN REPEAT AND SOCS BOX-CONTAINING 13	-27.165	2	3.66273	-54.33	5%_UP
Hs.518750	OCIAD1	OCIA DOMAIN CONTAINING 1	-27.0652	2	3.12839	-54.1305	5%_UP
Hs.528889	LRRC48	LEUCINE RICH REPEAT CONTAINING 48	-26.9917	2	3.92734	-53.9835	5%_UP
Hs.116796	DIXDC1	DIX DOMAIN CONTAINING 1	-26.9326	3	3.89704	-80.7977	5%_UP
Hs.371642	ADIPOR2	ADIPONECTIN RECEPTOR 2	-26.816	2	3.94543	-53.6321	5%_UP
Hs.122939	FLJ20581	HYPOTHETICAL PROTEIN FLJ20581	-26.7182	2	4.26919	-53.4365	5%_UP
Hs.512597	C1ORF66	CHROMOSOME 1 OPEN READING FRAME 66	-26.6777	2	3.97254	-53.3555	5%_UP
Hs.507590	FLT3	FMS-RELATED TYROSINE KINASE 3	-26.6688	2	3.94725	-53.3376	5%_UP
Hs.389438	IFT140	INTRAFLAGELLAR TRANSPORT 140 HOMOLOG (CHLAMYDOMONAS)	-26.651	3	4.87387	-79.953	5%_UP
Hs.132660	KIAA1467	KIAA1467	-26.6095	4	4.35543	-106.438	5%_UP
Hs.471404	STK36	SERINE/THREONINE KINASE 36 (FUSED HOMOLOG, DROSOPHILA)	-26.5977	2	3.19132	-53.1954	5%_UP
Hs.523080	C10ORF56	CHROMOSOME 10 OPEN READING FRAME 56	-26.5674	3	4.22454	-79.7022	5%_UP
Hs.371597	DYNC2LI1	DKFZP564A033 PROTEIN	-26.5015	3	4.39369	-79.5045	5%_UP
Hs.518608	MRFAP1L1	MORF4 FAMILY ASSOCIATED PROTEIN 1-LIKE 1	-26.4713	2	3.28003	-52.9425	5%_UP
Hs.487036	MYO5C	MYOSIN VC	-26.3742	5	4.71044	-131.871	5%_UP
Hs.101774	C20ORF23	CHROMOSOME 20 OPEN READING FRAME 23	-26.3551	4	4.90237	-105.42	5%_UP
Hs.440379	RICS	RHO GTPASE-ACTIVATING PROTEIN	-26.2877	3	4.33657	-76.0614	5%_UP
Hs.29700	ZCCHC10	ZINC FINGER, CCHC DOMAIN CONTAINING 10	-26.2168	3	4.88261	-78.6503	5%_UP
Hs.199338	GLI3	GLI-KRUPPEL FAMILY MEMBER GLI3 (GREIG CEPHALOPOLYSYNDACTYLY SYNDROME)	-26.0678	6	5.78774	-147.896	5%_UP
Hs.551518	#N/A	#N/A	-26.0419	2	3.14321	-52.0837	5%_UP
Hs.171299	ZBTB16	ZINC FINGER AND BTB DOMAIN CONTAINING 16	-26.008	2	3.75412	-52.0161	5%_UP
Hs.546474	#N/A	#N/A	-25.9183	2	3.23335	-51.8366	5%_UP
Hs.479208	FBXL5	F-BOX AND LEUCINE-RICH REPEAT PROTEIN 5	-25.8485	4	5.40118	-103.394	5%_UP
Hs.205952	LOC201895	HYPOTHETICAL PROTEIN LOC201895	-25.8048	3	3.77861	-77.4144	5%_UP
Hs.494496	FBP1	FRUCTOSE-1,6-BISPHOSPHATASE 1	-25.7366	7	6.99793	-180.156	5%_UP
Hs.444414	AFF3	AF4/FMR2 FAMILY, MEMBER 3	-25.4181	7	4.44572	-166.135	5%_UP
Hs.149443	CYB561D2	CYTOCHROME B-561 DOMAIN CONTAINING 2	-25.3628	4	5.00248	-101.451	5%_UP
Hs.208681	BBS4	BARDET-BIEDL SYNDROME 4	-25.3182	2	3.13843	-50.5456	5%_UP
Hs.64004	LOC153364	SIMILAR TO METALLO-BETA-LACTAMASE SUPERFAMILY PROTEIN	-25.2137	2	3.14211	-50.4275	5%_UP
Hs.546346	#N/A	#N/A	-25.1718	3	3.8276	-74.5857	5%_UP
Hs.521487	TMEM66	TRANSMEMBRANE PROTEIN 66	-25.1081	2	4.52509	-50.2161	5%_UP
Hs.179238	LRRC6	LEUCINE RICH REPEAT CONTAINING 6	-25.0774	4	4.82206	-100.31	5%_UP
Hs.533260	KIAA0649	KIAA0649	-25.0359	3	4.62063	-75.1077	5%_UP
Hs.202677	CD2BP2	CD2 ANTIGEN (CYTOPLASMIC TAIL) BINDING PROTEIN 2	-24.9997	2	3.44546	-49.9994	5%_UP
Hs.81131	GAMT	GUANIDINOACETATE N-METHYLTRANSFERASE	-24.9531	6	5.13794	-149.719	5%_UP
Hs.512327	PHLDB3	PLECKSTRIN HOMOLOGY-LIKE DOMAIN, FAMILY B, MEMBER 3	-24.9448	2	3.40962	-49.8896	5%_UP
Hs.380877	SGK3	SERUM/GLUCOCORTICOID REGULATED KINASE FAMILY, MEMBER 3	-24.9227	3	4.68001	-74.7682	5%_UP
Hs.62003	C9ORF7	CHROMOSOME 9 OPEN READING FRAME 7	-24.8715	2	4.48885	-49.743	5%_UP
Hs.463089	RUNDC1	RUN DOMAIN CONTAINING 1	-24.8557	3	3.61205	-74.5671	5%_UP
Hs.323583	#N/A	#N/A	-24.7091	4	4.60948	-98.8364	5%_UP
Hs.390729	ERBB4	V-ERB-A ERYTHROBLASTIC LEUKEMIA VIRAL ONCOGENE HOMOLOG 4 (AVIAN)	-24.653	7	4.52522	-171.172	5%_UP
Hs.303788	DEPDC6	DEP DOMAIN CONTAINING 6	-24.6182	3	4.61946	-73.8546	5%_UP
Hs.326391	PHYHD1	PHYTANOYL-COA DIOXYGENASE DOMAIN CONTAINING 1	-24.5896	3	3.8505	-73.7688	5%_UP
Hs.525445	C14ORF168	CHROMOSOME 14 OPEN READING FRAME 168	-24.5413	2	3.31683	-46.6893	5%_UP
Hs.29724	PLEKHF2	PLECKSTRIN HOMOLOGY DOMAIN CONTAINING, FAMILY F (WITH FYVE DOMAIN) MEM...	-24.5173	4	4.67551	-98.0691	5%_UP
Hs.297304	GLT8D1	GLYCOSYLTRANSFERASE 8 DOMAIN CONTAINING 1	-24.4258	5	5.1396	-122.129	5%_UP
Hs.194691	GPRC5A	G PROTEIN-COUPLED RECEPTOR, FAMILY C, GROUP 5, MEMBER A	-24.3855	2	3.30528	-48.7709	5%_UP
Hs.476358	CACNA1D	CALCIUM CHANNEL, VOLTAGE-DEPENDENT, L TYPE, ALPHA 1D SUBUNIT	-24.3345	4	4.70173	-97.3378	5%_UP
Hs.518727	FLJ20273	RNA-BINDING PROTEIN	-24.2843	5	4.70346	-121.422	5%_UP
Hs.472847	C20ORF35	CHROMOSOME 20 OPEN READING FRAME 35	-24.215	4	4.25381	-96.0385	5%_UP
Hs.480454	PHF22	PHD FINGER PROTEIN 22	-24.2028	3	4.54917	-72.6083	5%_UP
Hs.287963	HIGD1B	HIG1 DOMAIN FAMILY, MEMBER 1B	-24.1905	2	3.99705	-48.3809	5%_UP
Hs.483796	MGC3265	HYPOTHETICAL PROTEIN MGC3265	-24.1346	3	4.79175	-72.4039	5%_UP
Hs.304249	UGCG	UDP-GLUCOSE CERAMIDE GLUCOSYLTRANSFERASE	-24.134	8	5.58602	-192.133	5%_UP
Hs.529842	#N/A	#N/A	-24.1098	2	3.30286	-48.2197	5%_UP
Hs.198161	SPTBN5	SPECTRIN, BETA, NON-ERYTHROCYTIC 5	-24.1001	2	3.87459	-48.2001	5%_UP
Hs.501309	C19ORF24	CHROMOSOME 19 OPEN READING FRAME 24	-24.0803	5	5.04584	-120.401	5%_UP
Hs.546418	OVOL2	OVO-LIKE 2 (DROSOPHILA)	-23.6971	3	4.56887	-71.0912	5%_UP
Hs.526879	PTPRT	PROTEIN TYROSINE PHOSPHATASE, RECEPTOR TYPE, T	-23.6643	4	3.5951	-94.657	5%_UP
Hs.159799	THRAP2	THYROID HORMONE RECEPTOR ASSOCIATED PROTEIN 2	-23.6229	6	5.8488	-141.737	5%_UP
Hs.76704	#N/A	#N/A	-23.4886	3	3.21335	-70.4659	5%_UP
Hs.32973	GLRB	GLYCINE RECEPTOR, BETA	-23.4654	4	4.89818	-92.4209	5%_UP
Hs.82128	TPBG	TROPHOBLAST GLYCOPROTEIN	-23.4225	7	5.34344	-163.958	5%_UP
Hs.103147	SPATA20	SPERMATOGENESIS ASSOCIATED 20	-23.3689	2	3.19406	-46.7378	5%_UP
Hs.145575	UBL3	UBIQUITIN-LIKE 3	-23.3185	3	4.63497	-69.9554	5%_UP
Hs.444767	KIF13B	KINESIN FAMILY MEMBER 13B	-23.2955	6	4.98504	-139.372	5%_UP
Hs.8737	WDR6	WD REPEAT DOMAIN 6	-23.2927	3	5.00502	-69.878	5%_UP
Hs.531642	RAB11FIP3	RAB11 FAMILY INTERACTING PROTEIN 3 (CLASS II)	-23.2884	3	3.61353	-69.8652	5%_UP
Hs.167531	MCCC2	METHYLCROTONOYL-COENZYME A CARBOXYLASE 2 (BETA)	-23.2577	4	4.79522	-93.0309	5%_UP
Hs.59729	SEMA3G	SEMA DOMAIN, IMMUNOGLOBULIN DOMAIN (IG), SHORT BASIC DOMAIN, SECRETED,...	-23.2476	3	4.17525	-69.7427	5%_UP
Hs.438102	IGFBP2	INSULIN-LIKE GROWTH FACTOR BINDING PROTEIN 2, 36KDA	-23.2242	3	4.70319	-69.6726	5%_UP
Hs.479403	TBC1D19	TBC1 DOMAIN FAMILY, MEMBER 19	-23.1413	3	3.95137	-69.3585	5%_UP
Hs.477891	CPB1	CARBOXYPEPTIDASE B1 (TISSUE)	-23.0253	3	3.5335	-69.0759	5%_UP
Hs.533444	HMGCL	3-HYDROXYMETHYL-3-METHYLGLUTARYL-COENZYME A LYASE (HYDROXYMETHYLGLUTAR...	-23.0054	7	5.39415	-160.801	5%_UP
Hs.135673	ZSWIM5	ZINC FINGER, SWIM-TYPE CONTAINING 5	-22.9632	2	3.33923	-45.9264	5%_UP
Hs.288772	TTC12	TETRATRICOPEPTIDE REPEAT DOMAIN 12	-22.9525	2	4.13723	-45.9051	5%_UP
Hs.438419	SLC29A3	SOLUTE CARRIER FAMILY 29 (NUCLEOSIDE TRANSPORTERS), MEMBER 3	-22.9486	4	4.62323	-91.7945	5%_UP
Hs.202001	KIAA1012	KIAA1012	-22.8884	2	3.95509	-45.7768	5%_UP
Hs.374411	#N/A	#N/A	-22.8782	2	3.26253	-45.7564	5%_UP
Hs.127032	RLN2	RELAXIN 2	-22.8315	3	4.06285	-68.4946	5%_UP
Hs.506829	LASS6	LAG1 LONGEVITY ASSURANCE HOMOLOG 6 (S. CEREVISIAE)	-22.822	5	5.108	-114.11	5%_UP
Hs.483127	NA	HYPOTHETICAL GENE SUPPORTED BY AB002449	-22.8213	2	4.4581	-45.6426	5%_UP
Hs.121520	AMIGO2	ADHESION MOLECULE WITH IG-LIKE DOMAIN 2	-22.7971	3	4.59468	-68.3914	5%_UP
Hs.536036	#N/A	#N/A	-22.7969	5	5.42929	-113.943	5%_UP
Hs.434247	C3ORF52	CHROMOSOME 3 OPEN READING FRAME 52	-22.7959	3	4.71774	-68.3876	5%_UP
Hs.377484	BAG1	BCL2-ASSOCIATED ATHANOGENE	-22.7593	5	4.92123	-112.183	5%_UP
Hs.525518	SPATA7	SPERMATOGENESIS ASSOCIATED 7	-22.7183	2	4.17128	-45.4365	5%_UP
Hs.433332	MAP2K1IP1	MITOGEN-ACTIVATED PROTEIN KINASE KINASE 1 INTERACTING PROTEIN 1	-22.6566	3	4.13833	-67.9698	5%_UP
Hs.203699	GOLPH3L	GOLGI PHOSPHOPROTEIN 3-LIKE	-22.6554	2	4.53325	-45.3108	5%_UP
Hs.515417	EGLN2	HYPOTHETICAL PROTEIN DKFZP434E026	-22.598	3	5.40211	-67.794	5%_UP
Hs.99949	PIP	PROLACTIN-INDUCED PROTEIN	-22.564	2	4.31553	-45.128	5%_UP
Hs.351875	COX6C	CYTOCHROME C OXIDASE SUBUNIT VIC	-22.5118	9	8.04365	-201.825	5%_UP
Hs.3376	TBC1D13	TBC1 DOMAIN FAMILY, MEMBER 13	-22.4746	2	3.59751	-44.9491	5%_UP
Hs.59554	SESN1	SESTRIN 1	-22.4533	3	4.41247	-66.8696	5%_UP
Hs.99785	#N/A	#N/A	-22.445	3	3.30844	-67.3349	5%_UP
Hs.8257	CISH	CYTOKINE INDUCIBLE SH2-CONTAINING PROTEIN	-22.4303	6	5.36168	-134.582	5%_UP
Hs.433269	C14ORF11	CHROMOSOME 14 OPEN READING FRAME 11	-22.389	5	5.08562	-111.945	5%_UP
Hs.415058	HSD17B8	HYDROXYSTEROID (17-BETA) DEHYDROGENASE 8	-22.3857	2	3.14496	-44.7713	5%_UP
Hs.492261	TP53INP1	TUMOR PROTEIN P53 INDUCIBLE NUCLEAR PROTEIN 1	-22.3515	3	3.49666	-67.0545	5%_UP
Hs.24198	#N/A	#N/A	-22.3385	2	3.19325	-44.677	5%_UP
Hs.248437	DCUN1D3	KIAA1504 PROTEIN	-22.317	3	3.26336	-66.951	5%_UP
Hs.513811	CBFA2T3	CORE-BINDING FACTOR, RUNT DOMAIN, ALPHA SUBUNIT 2; TRANSLOCATED TO, 3	-22.3045	2	4.31874	-44.6091	5%_UP
Hs.529846	CAMLG	CALCIUM MODULATING LIGAND	-22.2325	5	4.8811	-111.162	5%_UP
Hs.356530	#N/A	#N/A	-22.1914	3	4.55415	-66.5742	5%_UP
Hs.513242	RHOT2	RAS HOMOLOG GENE FAMILY, MEMBER T2	-22.1501	3	4.64846	-66.4503	5%_UP
Hs.519346	ERBB2IP	ERBB2 INTERACTING PROTEIN	-22.1234	4	4.637	-88.1953	5%_UP
Hs.11590	CTSF	CATHEPSIN F	-22.1175	3	4.65045	-66.3525	5%_UP
Hs.412951	ZNF701	ZINC FINGER PROTEIN 701	-22.0908	2	4.51719	-44.1816	5%_UP
Hs.326371	PVRL2	POLIOVIRUS RECEPTOR-RELATED 2 (HERPESVIRUS ENTRY MEDIATOR B)	-22.0642	4	5.06562	-87.0736	5%_UP
Hs.380412	RG9MTD2	RNA (GUANINE-9-) METHYLTRANSFERASE DOMAIN CONTAINING 2	-22.0629	2	3.19944	-44.1259	5%_UP
Hs.448664	TMEM80	TRANSMEMBRANE PROTEIN 80	-22.0168	3	5.30962	-66.0505	5%_UP
Hs.288995	ZNF587	HYPOTHETICAL PROTEIN FLJ20813	-21.9658	4	4.85103	-87.8632	5%_UP
Hs.513315	NUDT16L1	NUDIX (NUCLEOSIDE DIPHOSPHATE LINKED MOIETY X)-TYPE MOTIF 16-LIKE 1	-21.959	3	3.42773	-65.8771	5%_UP
Hs.129777	#N/A	#N/A	-21.9007	2	3.32515	-43.8014	5%_UP
Hs.369232	EPB41L5	ERYTHROCYTE MEMBRANE PROTEIN BAND 4.1 LIKE 5	-21.8939	3	3.61638	-64.568	5%_UP
Hs.171929	C1QTNF3	COMPLEMENT-C1Q TUMOR NECROSIS FACTOR-RELATED PROTEIN; LIKELY ORTHOLOG ...	-21.7589	2	3.60259	-43.5179	5%_UP
Hs.406861	HSD17B4	HYDROXYSTEROID (17-BETA) DEHYDROGENASE 4	-21.7187	7	5.92915	-151.491	5%_UP
Hs.482625	CMYA5	CARDIOMYOPATHY ASSOCIATED 5	-21.651	2	3.30013	-43.3021	5%_UP
Hs.496240	AR	ANDROGEN RECEPTOR (DIHYDROTESTOSTERONE RECEPTOR; TESTICULAR FEMINIZATI...	-21.5995	6	5.11649	-129.597	5%_UP
Hs.73883	#N/A	#N/A	-21.5707	3	3.60398	-64.7122	5%_UP
Hs.352298	PDGFD	PLATELET DERIVED GROWTH FACTOR D	-21.5496	3	4.40469	-64.6488	5%_UP
Hs.278857	HNRPH2	HETEROGENEOUS NUCLEAR RIBONUCLEOPROTEIN H2 (H')	-21.4664	7	5.45831	-150.265	5%_UP
Hs.108957	RPS27L	RIBOSOMAL PROTEIN S27-LIKE	-21.4113	3	3.97622	-64.2339	5%_UP
Hs.534455	LW-1	LW-1	-21.3859	2	3.13651	-42.7719	5%_UP
Hs.74120	C10ORF116	CHROMOSOME 10 OPEN READING FRAME 116	-21.3833	7	6.03037	-149.683	5%_UP
Hs.211225	#N/A	#N/A	-21.3825	4	4.49037	-85.53	5%_UP
Hs.491626	RNF170	RING FINGER PROTEIN 170	-21.3683	3	4.00798	-64.1049	5%_UP
Hs.410970	MYL5	MYOSIN, LIGHT POLYPEPTIDE 5, REGULATORY	-21.364	3	4.58198	-64.0921	5%_UP
Hs.391828	PARD6B	PAR-6 PARTITIONING DEFECTIVE 6 HOMOLOG BETA (C. ELEGANS)	-21.3542	5	3.82139	-106.771	5%_UP
Hs.444468	CTDSP1	CTD (CARBOXY-TERMINAL DOMAIN, RNA POLYMERASE II, POLYPEPTIDE A) SMALL ...	-21.2799	3	4.64284	-63.8396	5%_UP
Hs.505625	C12ORF10	CHROMOSOME 12 OPEN READING FRAME 10	-21.2714	5	5.13413	-106.357	5%_UP
Hs.14248	STON2	STONIN 2	-21.2609	2	3.20744	-42.5218	5%_UP
Hs.519162	BTG2	BTG FAMILY, MEMBER 2	-21.2523	7	5.03339	-148.766	5%_UP
Hs.171130	LOC128153	HYPOTHETICAL PROTEIN BC014608	-21.1587	2	3.92995	-42.3173	5%_UP
Hs.446685	ACOT2	ACYL-COA THIOESTERASE 2	-21.1396	5	5.15364	-105.698	5%_UP
Hs.153504	TOM1L1	TARGET OF MYB1-LIKE 1 (CHICKEN)	-21.1071	3	3.5783	-62.713	5%_UP
Hs.435023	#N/A	#N/A	-21.0159	2	3.52234	-42.0318	5%_UP
Hs.502916	ZDHHC24	ZINC FINGER, DHHC-TYPE CONTAINING 24	-21.0078	2	4.44603	-42.0156	5%_UP
Hs.483772	FBXO38	HYPOTHETICAL PROTEIN FLJ13962	-20.9986	3	4.39943	-62.9959	5%_UP
Hs.44278	RAB17	RAB17, MEMBER RAS ONCOGENE FAMILY	-20.9356	4	4.62838	-83.7422	5%_UP
Hs.512932	SLTM	HYPOTHETICAL PROTEIN FLJ10005	-20.9333	3	4.22225	-62.7998	5%_UP
Hs.479602	APBB2	AMYLOID BETA (A4) PRECURSOR PROTEIN-BINDING, FAMILY B, MEMBER 2 (FE65-...	-20.9171	5	5.82052	-102.977	5%_UP
Hs.532626	MGC16028	MGC16028 SIMILAR TO RIKEN CDNA 1700019E19 GENE	-20.9114	2	3.44688	-41.8228	5%_UP
Hs.509451	ACTR10	ACTIN-RELATED PROTEIN 10 HOMOLOG (S. CEREVISIAE)	-20.8222	2	4.12324	-41.6443	5%_UP
Hs.1360	CYP2B6	CYTOCHROME P450, FAMILY 2, SUBFAMILY B, POLYPEPTIDE 6	-20.7138	6	4.28049	-124.283	5%_UP
Hs.460095	C16ORF45	CHROMOSOME 16 OPEN READING FRAME 45	-20.685	6	5.18696	-124.11	5%_UP
Hs.240395	KCNK6	POTASSIUM CHANNEL, SUBFAMILY K, MEMBER 6	-20.6591	2	4.49958	-41.3183	5%_UP
Hs.178170	DUSP13	DUAL SPECIFICITY PHOSPHATASE 13	-20.6559	2	4.18903	-41.3117	5%_UP
Hs.388400	PANK3	PANTOTHENATE KINASE 3	-20.6494	6	4.98996	-121.71	5%_UP
Hs.199487	RERG	RAS-LIKE, ESTROGEN-REGULATED, GROWTH INHIBITOR	-20.5659	4	3.42791	-82.2636	5%_UP
Hs.79276	KIAA0232	KIAA0232 GENE PRODUCT	-20.5614	7	5.66883	-143.93	5%_UP
Hs.371979	CHD6	CHROMODOMAIN HELICASE DNA BINDING PROTEIN 6	-20.5586	2	3.27401	-41.1173	5%_UP
Hs.535711	TRAK1	TRAFFICKING PROTEIN, KINESIN BINDING 1	-20.5393	4	5.061	-82.1573	5%_UP
Hs.471508	IRS1	INSULIN RECEPTOR SUBSTRATE 1	-20.5311	8	6.82281	-164.249	5%_UP
Hs.436317	CYP4B1	CYTOCHROME P450, FAMILY 4, SUBFAMILY B, POLYPEPTIDE 1	-20.4807	7	5.59295	-143.365	5%_UP
Hs.156352	KIAA1377	KIAA1377	-20.4096	2	3.13459	-40.4585	5%_UP
Hs.343334	SPRYD3	SPRY DOMAIN CONTAINING 3	-20.3349	3	3.43885	-61.0046	5%_UP
Hs.511096	RTF1	RTF1, PAF1/RNA POLYMERASE II COMPLEX COMPONENT, HOMOLOG (S. CEREVISIAE...	-20.3109	3	3.91212	-60.9326	5%_UP
Hs.96322	C12ORF58	CHROMOSOME 12 OPEN READING FRAME 58	-20.3099	2	4.35827	-40.6197	5%_UP
Hs.521012	FLJ21062	HYPOTHETICAL PROTEIN FLJ21062	-20.3075	6	5.80583	-121.845	5%_UP
Hs.106005	C14ORF131	CHROMOSOME 14 OPEN READING FRAME 131	-20.3026	3	5.20747	-60.9079	5%_UP
Hs.329296	NANOG	NANOG HOMEOBOX	-20.2754	2	3.64563	-40.5507	5%_UP
Hs.200943	NARG2	NMDA RECEPTOR REGULATED 2	-20.2378	4	4.57392	-80.9514	5%_UP
Hs.16803	LUC7L	LUC7-LIKE (S. CEREVISIAE)	-20.2291	2	4.47943	-40.4582	5%_UP
Hs.12107	CHMP2A	CHROMATIN MODIFYING PROTEIN 2A	-20.1905	4	4.66772	-80.7621	5%_UP
Hs.435991	C4ORF16	CHROMOSOME 4 OPEN READING FRAME 16	-20.1774	2	3.91802	-40.3548	5%_UP
Hs.421907	GLTSCR2	GLIOMA TUMOR SUPPRESSOR CANDIDATE REGION GENE 2	-20.1603	2	4.32644	-40.3205	5%_UP
Hs.27373	LOC400451	HYPOTHETICAL GENE SUPPORTED BY AK075564; BC060873	-20.0863	2	3.20428	-40.1726	5%_UP
Hs.371078	KIAA0423	KIAA0423	-19.9544	6	4.72231	-119.726	5%_UP
Hs.129873	#N/A	#N/A	-19.9443	2	3.47456	-25.7973	5%_UP
Hs.108029	SH3BGRL	SH3 DOMAIN BINDING GLUTAMIC ACID-RICH PROTEIN LIKE	-19.8801	6	4.64877	-118.275	5%_UP
Hs.500598	TBC1D12	TBC1 DOMAIN FAMILY, MEMBER 12	-19.8743	3	3.55531	-59.5156	5%_UP
Hs.118722	FUT8	FUCOSYLTRANSFERASE 8 (ALPHA (1,6) FUCOSYLTRANSFERASE)	-19.7876	7	5.78486	-132.725	5%_UP
Hs.15277	C16ORF33	CHROMOSOME 16 OPEN READING FRAME 33	-19.7653	3	4.79315	-59.2958	5%_UP
Hs.553501	RASA1	RAS P21 PROTEIN ACTIVATOR (GTPASE ACTIVATING PROTEIN) 1	-19.7141	2	3.18742	-39.4282	5%_UP
Hs.28309	UGDH	UDP-GLUCOSE DEHYDROGENASE	-19.7028	5	4.9172	-98.5139	5%_UP
Hs.434255	PSD3	PLECKSTRIN AND SEC7 DOMAIN CONTAINING 3	-19.6391	5	4.69449	-98.1956	5%_UP
Hs.293970	ALDH6A1	ALDEHYDE DEHYDROGENASE 6 FAMILY, MEMBER A1	-19.6385	4	4.67381	-78.5539	5%_UP
Hs.133539	MAST4	MICROTUBULE ASSOCIATED SERINE/THREONINE KINASE FAMILY MEMBER 4	-19.6377	7	5.57668	-136.704	5%_UP
Hs.279761	CHMP4A	CHROMATIN MODIFYING PROTEIN 4A	-19.5609	3	4.48517	-58.6827	5%_UP
Hs.469199	RNF103	RING FINGER PROTEIN 103	-19.5461	7	5.72266	-136.38	5%_UP
Hs.8526	B3GNT6	UDP-GLCNAC:BETAGAL BETA-1,3-N-ACETYLGLUCOSAMINYLTRANSFERASE 6	-19.4948	3	4.12912	-58.4843	5%_UP
Hs.166551	C5ORF3	CHROMOSOME 5 OPEN READING FRAME 3	-19.4914	5	5.69655	-97.4571	5%_UP
Hs.13291	CCNG2	CYCLIN G2	-19.4675	8	6.06021	-150.6	5%_UP
Hs.137108	C14ORF112	CHROMOSOME 14 OPEN READING FRAME 112	-19.4018	3	3.3441	-57.9751	5%_UP
Hs.287537	GALNAC4S-6ST	KIAA0598 GENE PRODUCT	-19.3739	4	4.62959	-77.0156	5%_UP
Hs.181042	DMXL1	DMX-LIKE 1	-19.373	5	4.84647	-96.8651	5%_UP
Hs.878	SORD	SORBITOL DEHYDROGENASE	-19.3465	3	4.78627	-58.0395	5%_UP
Hs.76781	ABCD3	ATP-BINDING CASSETTE, SUB-FAMILY D (ALD), MEMBER 3	-19.3439	8	5.9921	-121.81	5%_UP
Hs.57652	CELSR2	CADHERIN, EGF LAG SEVEN-PASS G-TYPE RECEPTOR 2 (FLAMINGO HOMOLOG, DROS...	-19.2972	7	5.19161	-135.045	5%_UP
Hs.430439	HIRIP5	HIRA INTERACTING PROTEIN 5	-19.2249	2	4.09705	-38.4499	5%_UP
Hs.426359	PRR13	PROLINE RICH 13	-19.2003	3	4.53507	-57.6008	5%_UP
Hs.260041	CASD1	PUTATIVE PROTEIN PRODUCT OF NBLA04196	-19.178	4	4.25343	-76.7118	5%_UP
Hs.433839	EEF1A2	EUKARYOTIC TRANSLATION ELONGATION FACTOR 1 ALPHA 2	-19.1679	4	4.74464	-76.4537	5%_UP
Hs.70327	CRIP1	CYSTEINE-RICH PROTEIN 1 (INTESTINAL)	-19.1624	5	4.75682	-95.812	5%_UP
Hs.534333	NDUFA2	NADH DEHYDROGENASE (UBIQUINONE) 1 ALPHA SUBCOMPLEX, 2, 8KDA	-19.1616	4	4.4899	-76.6462	5%_UP
Hs.134470	MSI2	MUSASHI HOMOLOG 2 (DROSOPHILA)	-19.1514	4	3.63234	-76.6056	5%_UP
Hs.390738	FLJ20366	HYPOTHETICAL PROTEIN FLJ20366	-19.1157	6	4.61451	-114.441	5%_UP
Hs.58612	#N/A	#N/A	-19.1071	2	3.33136	-38.2141	5%_UP
Hs.533738	C11ORF60	HYPOTHETICAL PROTEIN FLJ21827	-19.0652	6	5.93101	-114.391	5%_UP
Hs.301540	SPR	SEPIAPTERIN REDUCTASE (7,8-DIHYDROBIOPTERIN:NADP+ OXIDOREDUCTASE)	-19.0612	3	4.60641	-57.1836	5%_UP
Hs.519523	SERPINB6	SERPIN PEPTIDASE INHIBITOR, CLADE B (OVALBUMIN), MEMBER 6	-19.0584	2	3.35428	-38.1168	5%_UP
Hs.31034	PEX11A	PEROXISOMAL BIOGENESIS FACTOR 11A	-19.0311	3	4.52393	-57.0933	5%_UP
Hs.280978	DALRD3	DALR ANTICODON BINDING DOMAIN CONTAINING 3	-19.0041	2	3.5602	-38.0082	5%_UP
Hs.476415	APPL	ADAPTOR PROTEIN CONTAINING PH DOMAIN, PTB DOMAIN AND LEUCINE ZIPPER MO...	-18.9852	3	4.55778	-56.5026	5%_UP
Hs.25318	#N/A	#N/A	-18.9629	4	4.04737	-75.6042	5%_UP
Hs.534398	COMMD3	COMM DOMAIN CONTAINING 3	-18.9494	3	4.1934	-56.8482	5%_UP
Hs.498494	PCSK6	PROPROTEIN CONVERTASE SUBTILISIN/KEXIN TYPE 6	-18.9318	4	4.21152	-72.4173	5%_UP
Hs.152385	KIAA1370	KIAA1370	-18.904	5	3.5284	-91.1733	5%_UP
Hs.6147	TENC1	TENSIN LIKE C1 DOMAIN CONTAINING PHOSPHATASE (TENSIN 2)	-18.8857	5	4.89929	-94.4284	5%_UP
Hs.287374	ZNF304	ZINC FINGER PROTEIN 304	-18.8383	2	4.46491	-37.6765	5%_UP
Hs.460459	KIAA0556	KIAA0556 PROTEIN	-18.8204	4	4.23151	-73.3366	5%_UP
Hs.115838	TMC5	TRANSMEMBRANE CHANNEL-LIKE 5	-18.7729	3	4.54002	-56.0959	5%_UP
Hs.477959	SIAH2	SEVEN IN ABSENTIA HOMOLOG 2 (DROSOPHILA)	-18.7561	8	7.28836	-150.048	5%_UP
Hs.4045	KIAA1328	KIAA1328	-18.7536	3	3.8042	-56.2608	5%_UP
Hs.520973	HSPB1	HEAT SHOCK 27KDA PROTEIN 1	-18.7098	4	5.00067	-71.2369	5%_UP
Hs.511741	HCG9	HLA COMPLEX GROUP 9	-18.658	3	3.16249	-49.2075	5%_UP
Hs.529439	ZBTB41	HYPOTHETICAL PROTEIN FLJ36199	-18.6483	2	3.27126	-37.2966	5%_UP
Hs.328865	DCTN4	DYNACTIN 4 (P62)	-18.6075	3	4.5609	-55.8224	5%_UP
Hs.518138	KIAA0040	KIAA0040	-18.5803	7	5.76279	-125.292	5%_UP
Hs.173288	SH2BP1	SH2 DOMAIN BINDING PROTEIN 1 (TETRATRICOPEPTIDE REPEAT CONTAINING)	-18.5749	7	5.21285	-119.571	5%_UP
Hs.72200	#N/A	#N/A	-18.4745	2	3.53019	-36.949	5%_UP
Hs.448520	SLC7A2	SOLUTE CARRIER FAMILY 7 (CATIONIC AMINO ACID TRANSPORTER, Y+ SYSTEM), ...	-18.468	7	5.05207	-126.863	5%_UP
Hs.437388	PIGT	PHOSPHATIDYLINOSITOL GLYCAN, CLASS T	-18.4637	7	5.90913	-129.246	5%_UP
Hs.524425	C12ORF22	CHROMOSOME 12 OPEN READING FRAME 22	-18.419	3	5.04827	-55.257	5%_UP
Hs.476273	CACNA2D2	CALCIUM CHANNEL, VOLTAGE-DEPENDENT, ALPHA 2/DELTA SUBUNIT 2	-18.3987	7	6.7806	-128.791	5%_UP
Hs.94070	OMD	OSTEOMODULIN	-18.3812	3	4.57105	-55.1437	5%_UP
Hs.493767	NUDT2	NUDIX (NUCLEOSIDE DIPHOSPHATE LINKED MOIETY X)-TYPE MOTIF 2	-18.3694	3	3.6416	-55.1082	5%_UP
Hs.477887	AGTR1	ANGIOTENSIN II RECEPTOR, TYPE 1	-18.3488	6	5.68153	-110.093	5%_UP
Hs.438867	FLJ20489	HYPOTHETICAL PROTEIN FLJ20489	-18.3436	2	4.29819	-36.6872	5%_UP
Hs.8739	STATIP1	SIGNAL TRANSDUCER AND ACTIVATOR OF TRANSCRIPTION 3 INTERACTING PROTEIN...	-18.3358	5	4.15199	-91.6792	5%_UP
Hs.533878	EXDL2	EXONUCLEASE 3'-5' DOMAIN-LIKE 2	-18.3299	3	4.09168	-54.9897	5%_UP
Hs.204096	SCGB1D2	SECRETOGLOBIN, FAMILY 1D, MEMBER 2	-18.3291	2	3.8563	-36.6581	5%_UP
Hs.820	#N/A	#N/A	-18.3121	3	4.1948	-54.9362	5%_UP
Hs.75438	QDPR	QUINOID DIHYDROPTERIDINE REDUCTASE	-18.304	8	6.83923	-146.432	5%_UP
Hs.213393	AGGF1	FETAL HYPOTHETICAL PROTEIN	-18.2948	3	3.20908	-54.8845	5%_UP
Hs.273397	USP52	UBIQUITIN SPECIFIC PEPTIDASE 52	-18.2662	5	5.64661	-91.3311	5%_UP
Hs.476231	IMPDH2	IMP (INOSINE MONOPHOSPHATE) DEHYDROGENASE 2	-18.2331	5	5.01554	-91.1654	5%_UP
Hs.507676	FLJ12993	HYPOTHETICAL LOC441027	-18.2262	2	3.85014	-36.4524	5%_UP
Hs.15299	HEXIM1	HEXAMETHYLENE BIS-ACETAMIDE INDUCIBLE 1	-18.2064	5	4.44156	-78.839	5%_UP
Hs.349096	DKFZP313A2432	HYPOTHETICAL PROTEIN DKFZP313A2432	-18.1915	2	3.25813	-36.383	5%_UP
Hs.94392	ZNF580	ZINC FINGER PROTEIN 580	-18.178	2	3.29286	-36.356	5%_UP
Hs.500419	FAM35A	FAMILY WITH SEQUENCE SIMILARITY 35, MEMBER A	-18.1774	3	4.46392	-52.0485	5%_UP
Hs.531941	MYB	V-MYB MYELOBLASTOSIS VIRAL ONCOGENE HOMOLOG (AVIAN)	-18.1684	8	5.03822	-145.347	5%_UP
Hs.59486	HSDL2	HYDROXYSTEROID DEHYDROGENASE LIKE 2	-18.1478	3	4.15349	-50.6874	5%_UP
Hs.9857	DCXR	DICARBONYL/L-XYLULOSE REDUCTASE	-18.1355	2	4.43978	-36.2711	5%_UP
Hs.407991	UEV3	UBIQUITIN-CONJUGATING ENZYME E2-LIKE	-18.1325	3	4.43149	-54.3975	5%_UP
Hs.59368	#N/A	#N/A	-18.1006	2	3.34752	-36.2012	5%_UP
Hs.528302	#N/A	#N/A	-18.068	7	5.44156	-126.177	5%_UP
Hs.436113	ZFYVE21	ZINC FINGER, FYVE DOMAIN CONTAINING 21	-18.0256	2	4.47911	-36.0511	5%_UP
Hs.467587	NBPF8	NEUROBLASTOMA BREAKPOINT FAMILY, MEMBER 14	-17.9699	2	3.26565	-35.9397	5%_UP
Hs.546509	#N/A	#N/A	-17.9484	2	3.2987	-35.8968	5%_UP
Hs.97338	CNIH3	CORNICHON HOMOLOG 3 (DROSOPHILA)	-17.8773	2	4.19736	-35.7546	5%_UP
Hs.525419	LIMA1	LIM DOMAIN AND ACTIN BINDING 1	-17.8633	3	4.72352	-53.5898	5%_UP
Hs.24088	FLJ20125	HYPOTHETICAL PROTEIN FLJ20125	-17.8443	3	3.38919	-52.8744	5%_UP
Hs.125849	SPFH2	SPFH DOMAIN FAMILY, MEMBER 2	-17.8421	3	4.85111	-53.5263	5%_UP
Hs.82432	GPD1L	GLYCEROL-3-PHOSPHATE DEHYDROGENASE 1-LIKE	-17.7708	7	6.23885	-124.395	5%_UP
Hs.8033	RSAD1	RADICAL S-ADENOSYL METHIONINE DOMAIN CONTAINING 1	-17.7654	3	4.38969	-53.2961	5%_UP
Hs.247362	DDAH2	DIMETHYLARGININE DIMETHYLAMINOHYDROLASE 2	-17.6837	2	4.33155	-35.3674	5%_UP
Hs.211800	COG2	COMPONENT OF OLIGOMERIC GOLGI COMPLEX 2	-17.6666	8	5.86072	-141.333	5%_UP
Hs.512629	#N/A	#N/A	-17.6631	5	4.85046	-88.3155	5%_UP
Hs.514423	CACNG4	CALCIUM CHANNEL, VOLTAGE-DEPENDENT, GAMMA SUBUNIT 4	-17.6602	3	4.62204	-52.9806	5%_UP
Hs.212606	GLS2	GLUTAMINASE 2 (LIVER, MITOCHONDRIAL)	-17.587	2	4.51914	-35.174	5%_UP
Hs.368296	C11ORF49	CHROMOSOME 11 OPEN READING FRAME 49	-17.5433	3	3.75601	-52.6299	5%_UP
Hs.528723	#N/A	#N/A	-17.5174	3	3.1662	-52.3087	5%_UP
Hs.137572	RHBDL1	RHOMBOID, VEINLET-LIKE 1 (DROSOPHILA)	-17.511	2	4.48377	-35.022	5%_UP
Hs.472225	C20ORF12	CHROMOSOME 20 OPEN READING FRAME 12	-17.4639	3	5.5736	-52.3916	5%_UP
Hs.517864	TEX264	TESTIS EXPRESSED SEQUENCE 264	-17.4359	5	4.75497	-87.1793	5%_UP
Hs.146542	NEGR1	NEURONAL GROWTH REGULATOR 1	-17.4163	2	3.18003	-34.8326	5%_UP
Hs.82222	SEMA3B	SEMA DOMAIN, IMMUNOGLOBULIN DOMAIN (IG), SHORT BASIC DOMAIN, SECRETED,...	-17.4154	6	4.54989	-91.8001	5%_UP
Hs.349695	TUBA2	TUBULIN, ALPHA 2	-17.3983	3	3.89884	-45.1543	5%_UP
Hs.499159	MPP7	MEMBRANE PROTEIN, PALMITOYLATED 7 (MAGUK P55 SUBFAMILY MEMBER 7)	-17.3856	5	4.43119	-86.9279	5%_UP
Hs.25338	PRSS23	PROTEASE, SERINE, 23	-17.3204	7	6.06522	-121.242	5%_UP
Hs.377371	#N/A	#N/A	-17.2818	2	3.25898	-34.5636	5%_UP
Hs.186810	REPS2	RALBP1 ASSOCIATED EPS DOMAIN CONTAINING 2	-17.2414	4	4.40003	-68.9658	5%_UP
Hs.163846	HEMK2	HEMK METHYLTRANSFERASE FAMILY MEMBER 2	-17.2172	2	4.39342	-34.4343	5%_UP
Hs.407755	LNX1	LIGAND OF NUMB-PROTEIN X 1	-17.2104	3	3.3077	-50.5638	5%_UP
Hs.406013	KRT18	KERATIN 18	-17.2096	8	7.39832	-137.677	5%_UP
Hs.38039	LGP1	HOMOLOG OF MOUSE LGP1	-17.1803	2	3.48401	-34.3605	5%_UP
Hs.258326	SYT17	SYNAPTOTAGMIN XVII	-17.1468	6	5.10593	-100.686	5%_UP
Hs.496512	ZMAT1	ZINC FINGER, MATRIN TYPE 1	-17.1466	2	3.77063	-34.2932	5%_UP
Hs.131776	PGPEP1	PYROGLUTAMYL-PEPTIDASE I	-17.1375	5	4.60672	-85.6627	5%_UP
Hs.529285	SLC40A1	SOLUTE CARRIER FAMILY 40 (IRON-REGULATED TRANSPORTER), MEMBER 1	-17.1203	4	3.44577	-68.481	5%_UP
Hs.130683	ZNF180	ZINC FINGER PROTEIN 180 (HHZ168)	-17.1085	2	4.49832	-34.217	5%_UP
Hs.505874	TBK1	TANK-BINDING KINASE 1	-17.0657	3	4.71904	-51.197	5%_UP
Hs.439726	LAMB2	LAMININ, BETA 2 (LAMININ S)	-16.9831	6	5.89215	-101.899	5%_UP
Hs.403171	EFHC1	HYPOTHETICAL PROTEIN FLJ10466	-16.9387	5	4.65929	-84.6933	5%_UP
Hs.40758	RAB30	RAB30, MEMBER RAS ONCOGENE FAMILY	-16.9278	4	5.49776	-59.6937	5%_UP
Hs.103854	DOK1	DOCKING PROTEIN 1, 62KDA (DOWNSTREAM OF TYROSINE KINASE 1)	-16.9265	7	7.83517	-118.486	5%_UP
Hs.49433	ACOT4	ACYL-COA THIOESTERASE 4	-16.9171	6	4.75322	-101.502	5%_UP
Hs.369089	COL4A5	COLLAGEN, TYPE IV, ALPHA 5 (ALPORT SYNDROME)	-16.8923	4	5.19709	-67.5691	5%_UP
Hs.468760	AFTIPHILIN	AFTIPHILIN PROTEIN	-16.876	4	4.55928	-67.5041	5%_UP
Hs.253594	TRPS1	TRICHORHINOPHALANGEAL SYNDROME I	-16.8744	5	4.58833	-84.3721	5%_UP
Hs.510334	SERPINA5	SERPIN PEPTIDASE INHIBITOR, CLADE A (ALPHA-1 ANTIPROTEINASE, ANTITRYPS...	-16.8686	8	5.06612	-133.107	5%_UP
Hs.2006	GSTM3	GLUTATHIONE S-TRANSFERASE M3 (BRAIN)	-16.8357	8	5.00329	-134.33	5%_UP
Hs.131683	CPEB3	CYTOPLASMIC POLYADENYLATION ELEMENT BINDING PROTEIN 3	-16.8257	2	4.0393	-33.6515	5%_UP
Hs.212046	HISPPD1	HISTIDINE ACID PHOSPHATASE DOMAIN CONTAINING 1	-16.7694	2	4.51204	-33.5388	5%_UP
Hs.500771	DNMBP	DYNAMIN BINDING PROTEIN	-16.7652	5	4.6922	-83.826	5%_UP
Hs.519057	NPY1R	NEUROPEPTIDE Y RECEPTOR Y1	-16.7464	8	6.70042	-133.971	5%_UP
Hs.514065	NME3	NON-METASTATIC CELLS 3, PROTEIN EXPRESSED IN	-16.7311	7	4.88288	-112.151	5%_UP
Hs.173092	SLC24A1	SOLUTE CARRIER FAMILY 24 (SODIUM/POTASSIUM/CALCIUM EXCHANGER), MEMBER ...	-16.7269	4	3.34679	-66.5315	5%_UP
Hs.400556	BCAS1	BREAST CARCINOMA AMPLIFIED SEQUENCE 1	-16.7237	5	5.72868	-83.6024	5%_UP
Hs.127407	GALNT7	UDP-N-ACETYL-ALPHA-D-GALACTOSAMINE:POLYPEPTIDE N-ACETYLGALACTOSAMINYLT...	-16.6907	2	3.37551	-33.3815	5%_UP
Hs.404802	HDAC11	HISTONE DEACETYLASE 11	-16.686	8	4.12115	-133.488	5%_UP
Hs.533440	WWP1	WW DOMAIN CONTAINING E3 UBIQUITIN PROTEIN LIGASE 1	-16.6798	7	5.07352	-116.759	5%_UP
Hs.97403	DNAH7	DYNEIN, AXONEMAL, HEAVY POLYPEPTIDE 7	-16.6786	2	3.7398	-33.3572	5%_UP
Hs.124649	ABCG1	ATP-BINDING CASSETTE, SUB-FAMILY G (WHITE), MEMBER 1	-16.6711	4	5.33299	-66.6843	5%_UP
Hs.156667	CALCOCO1	CALCIUM BINDING AND COILED-COIL DOMAIN 1	-16.6595	3	4.01023	-49.9786	5%_UP
Hs.26815	THAP10	THAP DOMAIN CONTAINING 10	-16.6525	2	4.24074	-33.3051	5%_UP
Hs.263600	ZNF20	ZINC FINGER PROTEIN 20 (KOX 13)	-16.6478	6	4.65917	-96.5964	5%_UP
Hs.8035	RASL11B	RAS-LIKE, FAMILY 11, MEMBER B	-16.6162	3	3.96285	-49.8486	5%_UP
Hs.533732	SRP14	SIGNAL RECOGNITION PARTICLE 14KDA (HOMOLOGOUS ALU RNA BINDING PROTEIN)	-16.6137	4	4.424	-66.4549	5%_UP
Hs.500812	BTRC	BETA-TRANSDUCIN REPEAT CONTAINING	-16.6023	4	3.69734	-65.5936	5%_UP
Hs.287629	ZNF606	ZINC FINGER PROTEIN 606	-16.5834	3	3.82207	-46.2989	5%_UP
Hs.432984	SAR1B	SAR1 GENE HOMOLOG B (S. CEREVISIAE)	-16.5495	2	3.33644	-33.099	5%_UP
Hs.374448	MGC22265	SMA3	-16.545	2	3.67586	-33.0899	5%_UP
Hs.528659	KIAA1522	KIAA1522	-16.5407	3	4.3276	-49.6221	5%_UP
Hs.456507	KIAA0319L	KIAA0319-LIKE	-16.5327	2	4.20176	-33.0654	5%_UP
Hs.515032	MKNK2	MAP KINASE INTERACTING SERINE/THREONINE KINASE 2	-16.5152	5	4.86505	-82.5759	5%_UP
Hs.104315	SHOC2	SOC-2 SUPPRESSOR OF CLEAR HOMOLOG (C. ELEGANS)	-16.4995	4	4.53898	-65.8534	5%_UP
Hs.497279	#N/A	#N/A	-16.4632	3	4.64176	-49.3896	5%_UP
Hs.463079	LOC162427	HYPOTHETICAL PROTEIN LOC162427	-16.4562	7	6.00464	-109.36	5%_UP
Hs.270833	AREG	AMPHIREGULIN (SCHWANNOMA-DERIVED GROWTH FACTOR)	-16.4551	5	4.25465	-82.2755	5%_UP
Hs.510958	AQR	AQUARIUS HOMOLOG (MOUSE)	-16.4512	5	4.00417	-81.3156	5%_UP
Hs.460238	SH3GLB2	SH3-DOMAIN GRB2-LIKE ENDOPHILIN B2	-16.4433	2	4.37544	-32.8867	5%_UP
Hs.518055	LRIG1	LEUCINE-RICH REPEATS AND IMMUNOGLOBULIN-LIKE DOMAINS 1	-16.4105	5	4.4166	-82.0525	5%_UP
Hs.430300	#N/A	#N/A	-16.3965	2	3.21234	-32.7929	5%_UP
Hs.528306	U1SNRNPBP	U11/U12 SNRNP 35K	-16.3616	4	5.25511	-65.4464	5%_UP
Hs.374613	#N/A	#N/A	-16.3351	5	5.89556	-81.6753	5%_UP
Hs.518614	MGC21874	TRANSCRIPTIONAL ADAPTOR 2 (ADA2 HOMOLOG, YEAST)-BETA	-16.3289	2	3.18327	-32.6577	5%_UP
Hs.529798	BTF3	BASIC TRANSCRIPTION FACTOR 3	-16.303	7	5.47886	-114.121	5%_UP
Hs.157394	HAGH	HYDROXYACYLGLUTATHIONE HYDROLASE	-16.2952	5	4.17398	-81.4762	5%_UP
Hs.59872	PDE6B	PHOSPHODIESTERASE 6B, CGMP-SPECIFIC, ROD, BETA (CONGENITAL STATIONARY ...	-16.281	4	4.40148	-65.1239	5%_UP
Hs.508461	#N/A	#N/A	-16.2793	4	3.41344	-65.1172	5%_UP
Hs.132902	CAP2	CAP, ADENYLATE CYCLASE-ASSOCIATED PROTEIN, 2 (YEAST)	-16.2682	5	4.95394	-79.8743	5%_UP
Hs.534353	#N/A	#N/A	-16.2545	8	4.74608	-113.22	5%_UP
Hs.534458	CGI-38	CGI-38 PROTEIN	-16.2537	2	4.44254	-32.5074	5%_UP
Hs.317243	LRRC51	LEUCINE RICH REPEAT CONTAINING 51	-16.2458	4	3.25865	-60.1688	5%_UP
Hs.413513	IKBKB	INHIBITOR OF KAPPA LIGHT POLYPEPTIDE GENE ENHANCER IN B-CELLS, KINASE ...	-16.2299	4	4.29481	-64.9196	5%_UP
Hs.491148	PCM1	PERICENTRIOLAR MATERIAL 1	-16.2259	8	6.09888	-119.705	5%_UP
Hs.126906	PTCD2	PENTATRICOPEPTIDE REPEAT DOMAIN 2	-16.2104	3	3.73641	-44.8489	5%_UP
Hs.13434	ATPAF2	ATP SYNTHASE MITOCHONDRIAL F1 COMPLEX ASSEMBLY FACTOR 2	-16.2031	3	4.84016	-48.6094	5%_UP
Hs.165904	#N/A	#N/A	-16.1983	2	4.38998	-32.3965	5%_UP
Hs.545578	#N/A	#N/A	-16.1832	3	4.28303	-48.5497	5%_UP
Hs.533339	PER3	PERIOD HOMOLOG 3 (DROSOPHILA)	-16.1756	3	4.37529	-48.0729	5%_UP
Hs.106529	NDUFAF1	NADH DEHYDROGENASE (UBIQUINONE) 1 ALPHA SUBCOMPLEX, ASSEMBLY FACTOR 1	-16.1613	5	5.85213	-80.8066	5%_UP
Hs.528647	#N/A	#N/A	-16.1309	3	4.29945	-48.3926	5%_UP
Hs.118463	PNPLA2	PATATIN-LIKE PHOSPHOLIPASE DOMAIN CONTAINING 2	-16.1185	2	4.42147	-32.237	5%_UP
Hs.285976	LASS2	LAG1 LONGEVITY ASSURANCE HOMOLOG 2 (S. CEREVISIAE)	-16.0845	4	4.70593	-57.6838	5%_UP
Hs.310164	LRRC50	LEUCINE RICH REPEAT CONTAINING 50	-16.078	2	3.42011	-30.929	5%_UP
Hs.155017	NRIP1	NUCLEAR RECEPTOR INTERACTING PROTEIN 1	-16.0774	8	5.27163	-127.617	5%_UP
Hs.497469	ETNK2	ETHANOLAMINE KINASE 2	-16.0529	5	4.58827	-77.7781	5%_UP
Hs.529038	FSTL3	FOLLISTATIN-LIKE 3 (SECRETED GLYCOPROTEIN)	-16.0287	2	3.91565	-32.0574	5%_UP
Hs.482414	LOC441079	SIMILAR TO NUCLEAR PORE MEMBRANE PROTEIN 121	-16.0123	2	3.56838	-32.0246	5%_UP
Hs.534070	#N/A	#N/A	-16.0057	3	4.62142	-48.0172	5%_UP
Hs.528729	#N/A	#N/A	-16.0002	2	3.23019	-32.0004	5%_UP
Hs.448979	#N/A	#N/A	-15.9936	3	4.3177	-47.9222	5%_UP
Hs.65756	RGS11	REGULATOR OF G-PROTEIN SIGNALLING 11	-15.9839	4	4.51257	-63.9356	5%_UP
Hs.187657	CCDC51	COILED-COIL DOMAIN CONTAINING 51	-15.9648	3	4.73912	-47.8944	5%_UP
Hs.47546	C6ORF70	CHROMOSOME 6 OPEN READING FRAME 70	-15.9526	2	3.75647	-31.9053	5%_UP
Hs.507486	#N/A	#N/A	-15.9317	5	3.39121	-79.6585	5%_UP
Hs.480938	LRBA	LPS-RESPONSIVE VESICLE TRAFFICKING, BEACH AND ANCHOR CONTAINING	-15.9253	8	6.17567	-127.403	5%_UP
Hs.240845	SGEF	SRC HOMOLOGY 3 DOMAIN-CONTAINING GUANINE NUCLEOTIDE EXCHANGE FACTOR	-15.9207	3	4.02542	-47.7622	5%_UP
Hs.370703	CRYL1	CRYSTALLIN, LAMBDA 1	-15.9203	3	4.10969	-47.761	5%_UP
Hs.59106	CGRRF1	CELL GROWTH REGULATOR WITH RING FINGER DOMAIN 1	-15.8966	8	6.24774	-127.173	5%_UP
Hs.11916	RBKS	RIBOKINASE	-15.8714	6	5.21924	-95.2284	5%_UP
Hs.460789	TNRC9	TRINUCLEOTIDE REPEAT CONTAINING 9	-15.863	3	4.49156	-47.5889	5%_UP
Hs.28020	EPM2AIP1	EPM2A (LAFORIN) INTERACTING PROTEIN 1	-15.8549	3	4.6667	-47.5646	5%_UP
Hs.56319	CST4	CYSTATIN S	-15.8227	3	4.36723	-47.4681	5%_UP
Hs.547416	#N/A	#N/A	-15.803	2	3.18676	-31.6061	5%_UP
Hs.187376	IFT88	INTRAFLAGELLAR TRANSPORT 88 HOMOLOG (CHLAMYDOMONAS)	-15.7751	7	5.10804	-110.425	5%_UP
Hs.405479	TPSB2	TRYPTASE BETA 2	-15.7637	4	6.23159	-63.055	5%_UP
Hs.486189	MAGI3	KIAA1634 PROTEIN	-15.7372	2	3.29928	-29.8158	5%_UP
Hs.282901	RNPC2	RNA-BINDING REGION (RNP1, RRM) CONTAINING 2	-15.7224	5	4.48971	-78.1572	5%_UP
Hs.255874	C14ORF93	CHROMOSOME 14 OPEN READING FRAME 93	-15.7161	2	4.40737	-31.4323	5%_UP
Hs.198158	MAWBP	MAWD BINDING PROTEIN	-15.6845	2	3.14882	-31.369	5%_UP
Hs.549103	#N/A	#N/A	-15.6784	2	3.1786	-31.3568	5%_UP
Hs.517830	BTD	BIOTINIDASE	-15.6288	6	3.93917	-90.2079	5%_UP
Hs.535978	#N/A	#N/A	-15.6253	2	3.12734	-31.2505	5%_UP
Hs.9088	POLR3GL	POLYMERASE (RNA) III (DNA DIRECTED) POLYPEPTIDE G (32KD) LIKE	-15.6124	2	3.21183	-31.2248	5%_UP
Hs.501280	HTRA1	HTRA SERINE PEPTIDASE 1	-15.6097	3	4.91594	-46.8291	5%_UP
Hs.482491	MRPS27	MITOCHONDRIAL RIBOSOMAL PROTEIN S27	-15.6093	7	5.67386	-109.265	5%_UP
Hs.163645	MOCS2	MOLYBDENUM COFACTOR SYNTHESIS 2	-15.606	3	4.12039	-46.818	5%_UP
Hs.386748	MS4A2	MEMBRANE-SPANNING 4-DOMAINS, SUBFAMILY A, MEMBER 2 (FC FRAGMENT OF IGE...	-15.5795	4	3.70184	-62.2736	5%_UP
Hs.470117	LRP1B	LOW DENSITY LIPOPROTEIN-RELATED PROTEIN 1B (DELETED IN TUMORS)	-15.5614	2	4.43367	-31.1228	5%_UP
Hs.370457	LETMD1	LETM1 DOMAIN CONTAINING 1	-15.5555	4	4.5975	-62.222	5%_UP
Hs.192215	ADCY1	ADENYLATE CYCLASE 1 (BRAIN)	-15.5407	5	3.86063	-73.7999	5%_UP
Hs.129997	#N/A	#N/A	-15.5074	3	4.17051	-45.4821	5%_UP
Hs.421202	ABCA2	ATP-BINDING CASSETTE, SUB-FAMILY A (ABC1), MEMBER 2	-15.5035	3	3.49792	-44.0493	5%_UP
Hs.513954	HDGFRP3	HEPATOMA-DERIVED GROWTH FACTOR, RELATED PROTEIN 3	-15.4888	5	4.59242	-76.2852	5%_UP
Hs.408233	RANGNRF	RAN GUANINE NUCLEOTIDE RELEASE FACTOR	-15.4802	3	5.80018	-46.4407	5%_UP
Hs.511903	LOC197336	SIMILAR TO RIKEN CDNA 3230401M21 [MUS MUSCULUS]	-15.4777	5	3.72538	-68.0887	5%_UP
Hs.157378	ANKMY2	ANKYRIN REPEAT AND MYND DOMAIN CONTAINING 2	-15.465	3	4.74044	-46.3951	5%_UP
Hs.524763	TPCN1	TWO PORE SEGMENT CHANNEL 1	-15.4118	2	4.30165	-30.8236	5%_UP
Hs.121915	ARMC5	ARMADILLO REPEAT CONTAINING 5	-15.4114	2	3.17544	-30.8228	5%_UP
Hs.155729	ETFDH	ELECTRON-TRANSFERRING-FLAVOPROTEIN DEHYDROGENASE	-15.4027	3	4.53845	-45.8857	5%_UP
Hs.512807	AKR7A2	ALDO-KETO REDUCTASE FAMILY 7, MEMBER A2 (AFLATOXIN ALDEHYDE REDUCTASE)	-15.3915	6	5.08151	-92.3488	5%_UP
Hs.269109	SEMA3C	SEMA DOMAIN, IMMUNOGLOBULIN DOMAIN (IG), SHORT BASIC DOMAIN, SECRETED,...	-15.389	8	6.07084	-123.112	5%_UP
Hs.496222	ANGPTL1	ANGIOPOIETIN-LIKE 1	-15.3841	6	4.31855	-92.3048	5%_UP
Hs.337594	SDSL	SERINE DEHYDRATASE-LIKE	-15.3821	2	3.3197	-30.7643	5%_UP
Hs.483136	COMMD10	COMM DOMAIN CONTAINING 10	-15.3534	3	4.87084	-46.0601	5%_UP
Hs.553497	PIGH	PHOSPHATIDYLINOSITOL GLYCAN, CLASS H	-15.3233	2	3.5092	-30.6467	5%_UP
Hs.187354	NR2E3	NUCLEAR RECEPTOR SUBFAMILY 2, GROUP E, MEMBER 3	-15.2757	3	3.65571	-45.827	5%_UP
Hs.514289	HOXB2	HOMEOBOX B2	-15.2672	4	4.9099	-61.0688	5%_UP
Hs.458609	DPP8	DIPEPTIDYL-PEPTIDASE 8	-15.262	3	4.35464	-43.9839	5%_UP
Hs.182215	ARL3	ADP-RIBOSYLATION FACTOR-LIKE 3	-15.2404	8	5.27312	-119.066	5%_UP
Hs.513265	FAHD1	FUMARYLACETOACETATE HYDROLASE DOMAIN CONTAINING 1	-15.2339	3	3.42732	-45.7017	5%_UP
Hs.450105	ELMOD2	ELMO/CED-12 DOMAIN CONTAINING 2	-15.2233	3	4.00615	-45.67	5%_UP
Hs.515317	IMPACT	IMPACT HOMOLOG (MOUSE)	-15.1906	6	4.86789	-90.3117	5%_UP
Hs.513268	E4F1	E4F TRANSCRIPTION FACTOR 1	-15.1831	4	5.02758	-59.8156	5%_UP
Hs.441072	POLR2L	POLYMERASE (RNA) II (DNA DIRECTED) POLYPEPTIDE L, 7.6KDA	-15.1713	4	4.77874	-60.6854	5%_UP
Hs.369520	SYTL2	SYNAPTOTAGMIN-LIKE 2	-15.1606	6	4.34008	-90.9636	5%_UP
Hs.255973	CRI1	CREBBP/EP300 INHIBITOR 1	-15.1571	3	4.48953	-45.4713	5%_UP
Hs.18079	PIGQ	PHOSPHATIDYLINOSITOL GLYCAN, CLASS Q	-15.1497	8	5.69159	-120.227	5%_UP
Hs.437186	POLR3K	POLYMERASE (RNA) III (DNA DIRECTED) POLYPEPTIDE K, 12.3 KDA	-15.1438	5	5.17318	-75.7191	5%_UP
Hs.480837	INPP4B	INOSITOL POLYPHOSPHATE-4-PHOSPHATASE, TYPE II, 105KDA	-15.1255	6	4.53946	-82.0857	5%_UP
Hs.507290	KARCA1	KELCH/ANKYRIN REPEAT CONTAINING CYCLIN A1 INTERACTING PROTEIN	-15.1235	4	3.26369	-60.0433	5%_UP
Hs.438482	WDR19	WD REPEAT DOMAIN 19	-15.1162	3	3.16562	-39.8031	5%_UP
Hs.128686	NUCB2	NUCLEOBINDIN 2	-15.0877	7	5.12959	-105.614	5%_UP
Hs.353090	ICF45	INTERPHASE CYCTOPLASMIC FOCI PROTEIN 45	-15.0558	2	4.03782	-30.1116	5%_UP
Hs.99298	#N/A	#N/A	-15.0542	2	3.23779	-30.1084	5%_UP
Hs.442180	CILP	CARTILAGE INTERMEDIATE LAYER PROTEIN, NUCLEOTIDE PYROPHOSPHOHYDROLASE	-15.0495	3	4.71816	-45.1484	5%_UP
Hs.372688	RHOBTB2	RHO-RELATED BTB DOMAIN CONTAINING 2	-15.0453	3	3.4249	-45.1359	5%_UP
Hs.182385	HPN	HEPSIN (TRANSMEMBRANE PROTEASE, SERINE 1)	-15.0266	7	6.37508	-105.186	5%_UP
Hs.368538	GLUD2	GLUTAMATE DEHYDROGENASE 1	-15.0115	2	3.71451	-30.023	5%_UP
Hs.98322	ZA20D1	ZINC FINGER, A20 DOMAIN CONTAINING 1	-14.9935	3	3.56297	-44.9806	5%_UP
Hs.6126	MANBAL	MANNOSIDASE, BETA A, LYSOSOMAL-LIKE	-14.9934	2	3.28315	-29.9868	5%_UP
Hs.518540	LMLN	LEISHMANOLYSIN-LIKE (METALLOPEPTIDASE M8 FAMILY)	-14.9852	2	3.20525	-29.9704	5%_UP
Hs.529495	DYNC1LI1	DYNEIN, CYTOPLASMIC 1, LIGHT INTERMEDIATE CHAIN 1	-14.9686	2	4.36721	-29.9372	5%_UP
Hs.506603	DIP13B	DIP13 BETA	-14.9566	6	4.26654	-89.7399	5%_UP
Hs.502756	AHNAK	AHNAK NUCLEOPROTEIN (DESMOYOKIN)	-14.9496	4	3.9584	-57.2221	5%_UP
Hs.496323	CHIC1	CYSTEINE-RICH HYDROPHOBIC DOMAIN 1	-14.9332	4	3.2691	-59.7329	5%_UP
Hs.168241	C14ORF103	CHROMOSOME 14 OPEN READING FRAME 103	-14.9244	5	4.84504	-74.6218	5%_UP
Hs.377830	OACT1	O-ACYLTRANSFERASE (MEMBRANE BOUND) DOMAIN CONTAINING 1	-14.9155	2	3.41645	-29.8309	5%_UP
Hs.527412	ASAH1	N-ACYLSPHINGOSINE AMIDOHYDROLASE (ACID CERAMIDASE) 1	-14.8657	9	6.47373	-130.449	5%_UP
Hs.199743	ME3	MALIC ENZYME 3, NADP(+)-DEPENDENT, MITOCHONDRIAL	-14.8495	4	4.17522	-59.398	5%_UP
Hs.17118	C1ORF149	CHROMOSOME 1 OPEN READING FRAME 149	-14.8419	5	4.59401	-72.5752	5%_UP
Hs.7911	#N/A	#N/A	-14.8393	3	4.22908	-44.5178	5%_UP
Hs.29190	C1ORF64	CHROMOSOME 1 OPEN READING FRAME 64	-14.8085	3	4.3924	-44.4255	5%_UP
Hs.29403	DHX40	DEAH (ASP-GLU-ALA-HIS) BOX POLYPEPTIDE 40	-14.8036	2	3.20549	-29.6073	5%_UP
Hs.129563	C17ORF59	CHROMOSOME 17 OPEN READING FRAME 59	-14.7946	2	4.00964	-29.5892	5%_UP
Hs.546424	#N/A	#N/A	-14.7812	2	4.50806	-29.5624	5%_UP
Hs.113150	GARNL1	KIAA0884 PROTEIN	-14.7553	6	4.76302	-85.5003	5%_UP
Hs.7099	PIGG	PHOSPHATIDYLINOSITOL GLYCAN, CLASS G	-14.6826	3	4.65684	-44.0479	5%_UP
Hs.34421	GALNT10	UDP-N-ACETYL-ALPHA-D-GALACTOSAMINE:POLYPEPTIDE N-ACETYLGALACTOSAMINYLT...	-14.6622	4	5.54675	-58.6489	5%_UP
Hs.483564	PFDN1	PREFOLDIN SUBUNIT 1	-14.6383	3	5.06919	-43.915	5%_UP
Hs.272499	DHRS2	DEHYDROGENASE/REDUCTASE (SDR FAMILY) MEMBER 2	-14.6199	4	4.67866	-58.4795	5%_UP
Hs.200227	FYCO1	FYVE AND COILED-COIL DOMAIN CONTAINING 1	-14.6067	6	4.9911	-85.5807	5%_UP
Hs.454685	ZNF689	ZINC FINGER PROTEIN 689	-14.5943	2	3.81363	-29.1886	5%_UP
Hs.477869	PLSCR4	PHOSPHOLIPID SCRAMBLASE 4	-14.594	2	4.18332	-29.1879	5%_UP
Hs.440695	KBTBD4	HYPOTHETICAL PROTEIN HSPC252	-14.5895	3	4.15168	-43.7684	5%_UP
Hs.435342	SLU7	STEP II SPLICING FACTOR SLU7	-14.5638	2	3.14636	-29.1277	5%_UP
Hs.185677	NEDD4L	NEURAL PRECURSOR CELL EXPRESSED, DEVELOPMENTALLY DOWN-REGULATED 4-LIKE	-14.5608	5	4.58834	-72.8038	5%_UP
Hs.535320	#N/A	#N/A	-14.5444	4	3.91085	-58.1774	5%_UP
Hs.407694	ZNF350	ZINC FINGER PROTEIN 350	-14.5436	3	4.5172	-42.7445	5%_UP
Hs.371013	JMJD2B	JUMONJI DOMAIN CONTAINING 2B	-14.5399	6	4.72885	-87.2391	5%_UP
Hs.69504	LOC133993	HYPOTHETICAL LOC133993	-14.516	2	3.21989	-28.899	5%_UP
Hs.82482	HSU79303	PROTEIN PREDICTED BY CLONE 23882	-14.5091	7	5.13452	-101.564	5%_UP
Hs.435458	SETBP1	SET BINDING PROTEIN 1	-14.4793	4	5.17257	-57.8717	5%_UP
Hs.463569	ZNF161	ZINC FINGER PROTEIN 161	-14.4778	7	5.23331	-99.8376	5%_UP
Hs.172510	C1ORF88	CHROMOSOME 1 OPEN READING FRAME 88	-14.4568	2	3.34519	-28.9136	5%_UP
Hs.467020	BBC3	BCL2 BINDING COMPONENT 3	-14.4536	4	3.22847	-57.7942	5%_UP
Hs.511067	FAM82C	FAMILY WITH SEQUENCE SIMILARITY 82, MEMBER C	-14.4252	3	4.5676	-43.2756	5%_UP
Hs.520189	ELOVL5	ELOVL FAMILY MEMBER 5, ELONGATION OF LONG CHAIN FATTY ACIDS (FEN1/ELO2...	-14.4169	2	3.87189	-28.8337	5%_UP
Hs.150749	BCL2	B-CELL CLL/LYMPHOMA 2	-14.4034	9	5.61476	-126.373	5%_UP
Hs.9701	GADD45G	GROWTH ARREST AND DNA-DAMAGE-INDUCIBLE, GAMMA	-14.4	4	4.53952	-53.1428	5%_UP
Hs.444915	SLC1A1	SOLUTE CARRIER FAMILY 1 (NEURONAL/EPITHELIAL HIGH AFFINITY GLUTAMATE T...	-14.3905	5	4.69289	-71.4292	5%_UP
Hs.489501	#N/A	#N/A	-14.3904	5	4.07498	-71.9519	5%_UP
Hs.445000	PTGER3	PROSTAGLANDIN E RECEPTOR 3 (SUBTYPE EP3)	-14.385	7	4.50338	-100.399	5%_UP
Hs.118394	MCART1	MITOCHONDRIAL CARRIER TRIPLE REPEAT 1	-14.3732	4	3.19514	-52.2366	5%_UP
Hs.483296	ISOC1	ISOCHORISMATASE DOMAIN CONTAINING 1	-14.3686	2	4.43828	-28.7372	5%_UP
Hs.492280	ATP7B	ATPASE, CU++ TRANSPORTING, BETA POLYPEPTIDE	-14.3593	8	5.62696	-114.874	5%_UP
Hs.483329	KIAA1961	KIAA1961 GENE	-14.3358	3	3.71411	-42.5123	5%_UP
Hs.509499	C14ORF135	CHROMOSOME 14 OPEN READING FRAME 135	-14.3319	4	4.32142	-57.3275	5%_UP
Hs.389945	WDR60	WD REPEAT DOMAIN 60	-14.3169	3	4.46439	-42.9507	5%_UP
Hs.408843	MKS1	MECKEL SYNDROME, TYPE 1	-14.3127	3	4.46751	-42.9382	5%_UP
Hs.499886	ALDH3A2	ALDEHYDE DEHYDROGENASE 3 FAMILY, MEMBER A2	-14.3021	7	4.52834	-100.115	5%_UP
Hs.62209	SFI1	SFI1 HOMOLOG, SPINDLE ASSEMBLY ASSOCIATED (YEAST)	-14.2953	3	4.93622	-42.8859	5%_UP
Hs.326950	DHRS4	DEHYDROGENASE/REDUCTASE (SDR FAMILY) MEMBER 4	-14.2808	3	4.69766	-42.8425	5%_UP
Hs.186424	BCOR	BCL6 CO-REPRESSOR	-14.245	3	5.01033	-42.7349	5%_UP
Hs.381300	C6ORF1	CHROMOSOME 6 OPEN READING FRAME 1	-14.2429	3	3.25432	-42.658	5%_UP
Hs.14070	FLJ14166	HYPOTHETICAL PROTEIN FLJ14166	-14.2323	2	3.88724	-7.83019	5%_UP
Hs.502876	RHOB	RAS HOMOLOG GENE FAMILY, MEMBER B	-14.2228	7	5.16515	-99.5593	5%_UP
Hs.158852	LMAN2L	LECTIN, MANNOSE-BINDING 2-LIKE	-14.2154	5	4.71509	-68.5023	5%_UP
Hs.74471	GJA1	GAP JUNCTION PROTEIN, ALPHA 1, 43KDA (CONNEXIN 43)	-14.2151	6	5.00288	-85.2903	5%_UP
Hs.403436	DCI	DODECENOYL-COENZYME A DELTA ISOMERASE (3,2 TRANS-ENOYL-COENZYME A ISOM...	-14.1994	8	5.66502	-113.595	5%_UP
Hs.528653	C14ORF108	CHROMOSOME 14 OPEN READING FRAME 108	-14.1433	3	4.48276	-42.4299	5%_UP
Hs.506655	PRDM4	PR DOMAIN CONTAINING 4	-14.1345	3	4.76303	-42.4035	5%_UP
Hs.511703	APH1B	ANTERIOR PHARYNX DEFECTIVE 1 HOMOLOG B (C. ELEGANS)	-14.0939	4	4.76281	-56.3757	5%_UP
Hs.12272	BECN1	BECLIN 1 (COILED-COIL, MYOSIN-LIKE BCL2 INTERACTING PROTEIN)	-14.0884	8	7.91342	-112.707	5%_UP
Hs.496205	RP11-479E16.1	HYPOTHETICAL PROTEIN FLJ31204	-14.0713	2	3.60635	-28.1426	5%_UP
Hs.377972	C13ORF21	CHROMOSOME 13 OPEN READING FRAME 21	-14.05	2	3.45827	-28.1	5%_UP
Hs.444201	#N/A	#N/A	-14.0241	2	3.25829	-28.0482	5%_UP
Hs.471955	RP5-860F19.3	KIAA1442 PROTEIN	-14.0214	2	3.96433	-28.0428	5%_UP
Hs.377416	ELMO3	ENGULFMENT AND CELL MOTILITY 3	-14.0167	2	4.42249	-28.0334	5%_UP
Hs.171626	SKP1A	S-PHASE KINASE-ASSOCIATED PROTEIN 1A (P19A)	-14.0152	8	5.77438	-112.122	5%_UP
Hs.189826	ZNF236	ZINC FINGER PROTEIN 236	-14.0111	5	3.72059	-67.7804	5%_UP
Hs.65377	39150	MEMBRANE-ASSOCIATED RING FINGER (C3HC4) 9	-14.0017	3	3.71194	-42.0051	5%_UP
Hs.17250	COQ5	COENZYME Q5 HOMOLOG, METHYLTRANSFERASE (YEAST)	-13.9998	2	3.27635	-27.9997	5%_UP
Hs.470259	FAM77C	FAMILY WITH SEQUENCE SIMILARITY 77, MEMBER C	-13.9733	5	3.57516	-69.8663	5%_UP
Hs.471783	RAMP1	RECEPTOR (CALCITONIN) ACTIVITY MODIFYING PROTEIN 1	-13.9717	4	4.64801	-55.8869	5%_UP
Hs.371395	MYRIP	MYOSIN VIIA AND RAB INTERACTING PROTEIN	-13.9626	2	3.2296	-27.9251	5%_UP
Hs.296422	COASY	COENZYME A SYNTHASE	-13.9231	7	5.63923	-97.4615	5%_UP
Hs.293907	FAM38B	FAMILY WITH SEQUENCE SIMILARITY 38, MEMBER B	-13.9212	6	5.19797	-82.9458	5%_UP
Hs.433057	FBXL7	F-BOX AND LEUCINE-RICH REPEAT PROTEIN 7	-13.9159	5	3.3317	-69.5794	5%_UP
Hs.517232	PEX19	PEROXISOMAL BIOGENESIS FACTOR 19	-13.8604	5	4.08673	-69.3022	5%_UP
Hs.270532	PEX12	PEROXISOMAL BIOGENESIS FACTOR 12	-13.8496	8	5.3573	-110.369	5%_UP
Hs.430075	COX7C	CYTOCHROME C OXIDASE SUBUNIT VIIC	-13.8476	6	4.82681	-83.0855	5%_UP
Hs.501127	ATRNL1	ATTRACTIN-LIKE 1	-13.8332	2	3.29771	-27.6664	5%_UP
Hs.155995	CLUAP1	CLUSTERIN ASSOCIATED PROTEIN 1	-13.8227	3	4.62377	-41.468	5%_UP
Hs.531876	DYNLRB1	DYNEIN LIGHT CHAIN 2A	-13.8207	2	4.06206	-27.6415	5%_UP
Hs.118651	HHEX	HOMEOBOX, HEMATOPOIETICALLY EXPRESSED	-13.8087	4	5.84376	-55.2346	5%_UP
Hs.29304	GARNL3	GTPASE ACTIVATING RAP/RANGAP DOMAIN-LIKE 3	-13.8069	2	3.17355	-25.6591	5%_UP
Hs.26630	ABCA3	ATP-BINDING CASSETTE, SUB-FAMILY A (ABC1), MEMBER 3	-13.7942	8	7.68385	-108.902	5%_UP
Hs.12692	LRRC49	LEUCINE RICH REPEAT CONTAINING 49	-13.7642	3	4.70569	-41.2926	5%_UP
Hs.6877	C14ORF130	CHROMOSOME 14 OPEN READING FRAME 130	-13.7629	6	5.5029	-82.5773	5%_UP
Hs.9788	NDFIP1	NEDD4 FAMILY INTERACTING PROTEIN 1	-13.7456	5	3.31768	-63.902	5%_UP
Hs.505652	COPZ1	COATOMER PROTEIN COMPLEX, SUBUNIT ZETA 1	-13.7447	5	4.62483	-68.7233	5%_UP
Hs.470791	ZNF533	ZINC FINGER PROTEIN 533	-13.7114	4	3.2265	-54.8457	5%_UP
Hs.479634	SLC30A9	SOLUTE CARRIER FAMILY 30 (ZINC TRANSPORTER), MEMBER 9	-13.6706	4	5.17163	-54.6825	5%_UP
Hs.212658	#N/A	#N/A	-13.6677	3	3.37274	-41.003	5%_UP
Hs.172108	#N/A	#N/A	-13.6626	6	3.68688	-77.6014	5%_UP
Hs.286233	SPA17	SPERM AUTOANTIGENIC PROTEIN 17	-13.6494	4	4.40135	-54.4955	5%_UP
Hs.32567	SERF1A	SMALL EDRK-RICH FACTOR 1A (TELOMERIC)	-13.6366	3	3.9563	-20.51	5%_UP
Hs.476402	ARHGEF3	RHO GUANINE NUCLEOTIDE EXCHANGE FACTOR (GEF) 3	-13.6123	3	4.97042	-40.8368	5%_UP
Hs.523467	NRIP3	NUCLEAR RECEPTOR INTERACTING PROTEIN 3	-13.5959	5	4.52839	-67.9797	5%_UP
Hs.446309	GSTA1	GLUTATHIONE S-TRANSFERASE A1	-13.595	3	4.17629	-21.6921	5%_UP
Hs.98967	ATP6V0A4	ATPASE, H+ TRANSPORTING, LYSOSOMAL V0 SUBUNIT A4	-13.581	2	3.4428	-2.29666	5%_UP
Hs.439760	CYP4X1	CYTOCHROME P450, FAMILY 4, SUBFAMILY X, POLYPEPTIDE 1	-13.5627	3	3.36579	-40.6881	5%_UP
Hs.368022	FLJ11200	HYPOTHETICAL PROTEIN FLJ11200	-13.5385	2	3.94709	-27.077	5%_UP
Hs.464697	#N/A	#N/A	-13.5195	8	5.42383	-108.156	5%_UP
Hs.495349	KIAA0515	KIAA0515 PROTEIN	-13.5008	3	3.38009	-33.4333	5%_UP
Hs.370040	MYCBP	C-MYC BINDING PROTEIN	-13.496	4	4.40814	-52.8045	5%_UP
Hs.416089	ARFIP1	ADP-RIBOSYLATION FACTOR INTERACTING PROTEIN 1 (ARFAPTIN 1)	-13.4938	4	4.47274	-53.9754	5%_UP
Hs.279902	#N/A	#N/A	-13.4895	4	5.52376	-53.9581	5%_UP
Hs.412103	EFHA1	EF-HAND DOMAIN FAMILY, MEMBER A1	-13.4434	2	3.21464	-26.8867	5%_UP
Hs.126914	#N/A	#N/A	-13.4402	2	3.34813	-19.924	5%_UP
Hs.482526	TINP1	TGF BETA-INDUCIBLE NUCLEAR PROTEIN 1	-13.4208	6	4.55515	-79.8358	5%_UP
Hs.438986	#N/A	#N/A	-13.4179	2	4.52565	-26.8359	5%_UP
Hs.523852	CCND1	CYCLIN D1	-13.4146	6	4.42033	-80.4877	5%_UP
Hs.304682	CST3	CYSTATIN C (AMYLOID ANGIOPATHY AND CEREBRAL HEMORRHAGE)	-13.4072	7	6.93578	-93.8417	5%_UP
Hs.191179	RAB11FIP1	RAB11 FAMILY INTERACTING PROTEIN 1 (CLASS I)	-13.4044	5	4.72492	-67.0221	5%_UP
Hs.6985	MATN3	MATRILIN 3	-13.3796	6	4.0759	-80.2779	5%_UP
Hs.534847	C4B	COMPLEMENT COMPONENT 4A (RODGERS BLOOD GROUP)	-13.3791	7	5.40521	-93.6538	5%_UP
Hs.125039	CROT	CARNITINE O-OCTANOYLTRANSFERASE	-13.3644	5	4.77307	-58.5857	5%_UP
Hs.481166	CBR4	CARBONIC REDUCTASE 4	-13.3523	6	5.51813	-79.9628	5%_UP
Hs.283749	RNASE4	RIBONUCLEASE, RNASE A FAMILY, 4	-13.3438	8	5.86743	-106.535	5%_UP
Hs.368626	RTN1	RETICULON 1	-13.3124	5	4.89222	-64.0799	5%_UP
